# Supplementary material for: Revision of Hemiquedius Casey (Staphylinidae, Staphylininae) and a review of beetles dependent on beavers and muskrats in North America
Source: Zookeys. 2017 Sep 25;(702):27–43. doi: 10.3897/zookeys.702.19936 (PMC5673938; doi:10.3897/zookeys.702.19936)
Supplement: XML Treatment for Hemiquedius [file zookeys.702.19936-treatment1.xml]

<!DOCTYPE tp:taxon-treatment
  PUBLIC "-//TaxonX//DTD Taxonomic Treatment Publishing DTD v0 20100105//EN" "tax-treatment-NSO.dtd">
<tp:taxon-treatment xmlns:tp="http://www.plazi.org/taxpub"><tp:treatment-meta><kwd-group><label>Taxon classification</label><kwd><named-content xmlns:xlink="http://www.w3.org/1999/xlink" content-type="kingdom">Animalia</named-content></kwd><kwd><named-content xmlns:xlink="http://www.w3.org/1999/xlink" content-type="order">Coleoptera</named-content></kwd><kwd><named-content xmlns:xlink="http://www.w3.org/1999/xlink" content-type="family">Staphylinidae</named-content></kwd></kwd-group><mixed-citation publication-type="journal"><person-group><name><surname>Brunke</surname><given-names>Adam</given-names></name><name><surname>Smetana</surname><given-names>Aleš</given-names></name><name><surname>Carruthers-Lay</surname><given-names>Duncan</given-names></name><name><surname>Buffam</surname><given-names>Joel</given-names></name></person-group><article-title>Revision of <italic><tp:taxon-name><tp:taxon-name-part taxon-name-part-type="genus" reg="Hemiquedius">Hemiquedius</tp:taxon-name-part></tp:taxon-name></italic> Casey (<tp:taxon-name><tp:taxon-name-part taxon-name-part-type="family">Staphylinidae</tp:taxon-name-part></tp:taxon-name>, <tp:taxon-name><tp:taxon-name-part taxon-name-part-type="subfamily">Staphylininae</tp:taxon-name-part></tp:taxon-name>) and a review of beetles dependent on beavers and muskrats in North America</article-title><source>Zookeys</source><day>25</day><month>9</month><year>2017</year><volume>2017</volume><issue>702</issue><fpage>27</fpage><lpage>43</lpage><pub-id pub-id-type="doi">10.3897/zookeys.702.19936</pub-id></mixed-citation></tp:treatment-meta><tp:nomenclature><tp:taxon-name>
              <tp:taxon-name-part taxon-name-part-type="genus" reg="Hemiquedius">Hemiquedius</tp:taxon-name-part>
            </tp:taxon-name><tp:taxon-authority>Casey, 1915</tp:taxon-authority><tp:nomenclature-citation-list><tp:nomenclature-citation><tp:taxon-name>
                  <tp:taxon-name-part taxon-name-part-type="genus" reg="Hemiquedius">Hemiquedius</tp:taxon-name-part>
                </tp:taxon-name><comment>Casey, 1915: 397, 399; <xref ref-type="bibr" rid="B21">Smetana 1971a</xref> (diagnosis, as ‘<tp:taxon-name><tp:taxon-name-part taxon-name-part-type="tribe">Quediini</tp:taxon-name-part></tp:taxon-name>’); <xref ref-type="bibr" rid="B8">Chatzimanolis et al. 2010</xref> (as <tp:taxon-name><tp:taxon-name-part taxon-name-part-type="tribe">Staphylinini</tp:taxon-name-part></tp:taxon-name>: <tp:taxon-name><tp:taxon-name-part taxon-name-part-type="subtribe">Quediina</tp:taxon-name-part></tp:taxon-name>); <xref ref-type="bibr" rid="B5">Brunke et al. 2016</xref> (as <tp:taxon-name><tp:taxon-name-part taxon-name-part-type="tribe">Staphylinini</tp:taxon-name-part></tp:taxon-name>: <tp:taxon-name><tp:taxon-name-part taxon-name-part-type="subtribe">Acylophorina</tp:taxon-name-part></tp:taxon-name>)</comment></tp:nomenclature-citation></tp:nomenclature-citation-list></tp:nomenclature><tp:treatment-sec sec-type="diagnosis" id="SECID0E5HAE"><title>Diagnosis.</title><p>
              <italic><tp:taxon-name><tp:taxon-name-part taxon-name-part-type="genus" reg="Hemiquedius">Hemiquedius</tp:taxon-name-part></tp:taxon-name></italic> can be readily recognized as a member of the subtribe <tp:taxon-name><tp:taxon-name-part taxon-name-part-type="subtribe">Acylophorina</tp:taxon-name-part></tp:taxon-name> by its elongate, non-lobed and cylindrical mid and hind tarsomeres, and the empodial setae of the hind tarsus, which is distinctly longer than that of the foretarsus. Within the subtribe, <italic><tp:taxon-name><tp:taxon-name-part taxon-name-part-type="genus" reg="Hemiquedius">Hemiquedius</tp:taxon-name-part></tp:taxon-name></italic> has a unique habitus (Fig. <xref ref-type="fig" rid="F1">1A</xref>) but is also distinguished by a combination of: foretibia without distinct spines; at least sutural half of elytron lacking regular, evenly distributed setae; antennae non-geniculate; pronotum roughly parallel-sided.</p></tp:treatment-sec><tp:treatment-sec><!--Section generated to contain objects referenced in tp:taxon-treatment.--><fig id="F1" position="float" orientation="portrait"><label>Figure 1.</label><caption><p>Habitus of <italic><tp:taxon-name><tp:taxon-name-part taxon-name-part-type="genus" reg="Hemiquedius">Hemiquedius</tp:taxon-name-part> <tp:taxon-name-part taxon-name-part-type="species" reg="castoris">castoris</tp:taxon-name-part></tp:taxon-name></italic> Brunke and Smetana (<bold>A</bold>); <italic><tp:taxon-name><tp:taxon-name-part taxon-name-part-type="genus" reg="Hemiquedius">H.</tp:taxon-name-part> <tp:taxon-name-part taxon-name-part-type="species" reg="castoris">castoris</tp:taxon-name-part></tp:taxon-name></italic>, elytra and scutellum (<bold>B</bold>); <italic><tp:taxon-name><tp:taxon-name-part taxon-name-part-type="genus" reg="Hemiquedius">H.</tp:taxon-name-part> <tp:taxon-name-part taxon-name-part-type="species" reg="infinitus">infinitus</tp:taxon-name-part></tp:taxon-name></italic> Brunke and Smetana, elytra and scutellum (<bold>C</bold>); <italic><tp:taxon-name><tp:taxon-name-part taxon-name-part-type="genus" reg="Hemiquedius">H.</tp:taxon-name-part> <tp:taxon-name-part taxon-name-part-type="species" reg="ferox">ferox</tp:taxon-name-part></tp:taxon-name></italic> (Casey), male sternite VIII (<bold>D</bold>); <italic><tp:taxon-name><tp:taxon-name-part taxon-name-part-type="genus" reg="Hemiquedius">H.</tp:taxon-name-part> <tp:taxon-name-part taxon-name-part-type="species" reg="castoris">castoris</tp:taxon-name-part></tp:taxon-name></italic>, male sternite VIII (<bold>E</bold>). Scale bars: 2 mm (<bold>A</bold>); 1 mm (<bold>B–E</bold>).</p></caption><graphic xmlns:xlink="http://www.w3.org/1999/xlink" xlink:href="zookeys-702-027-g001.jpg" position="float" orientation="portrait" xlink:type="simple" id="oo_157662.jpg"/></fig></tp:treatment-sec><ref-list><ref id="B21"><mixed-citation xmlns:xlink="http://www.w3.org/1999/xlink" xlink:type="simple">
          <person-group><name name-style="western"><surname>Smetana</surname><given-names>A</given-names></name></person-group> (<year>1971a</year>) <article-title>Revision of the tribe <tp:taxon-name><tp:taxon-name-part taxon-name-part-type="tribe">Quediini</tp:taxon-name-part></tp:taxon-name> of North America north of Mexico (<tp:taxon-name><tp:taxon-name-part taxon-name-part-type="order">Coleoptera</tp:taxon-name-part></tp:taxon-name>: <tp:taxon-name><tp:taxon-name-part taxon-name-part-type="family">Staphylinidae</tp:taxon-name-part></tp:taxon-name>). Memoirs of the Entomological Society of Canada No.</article-title> <volume>79</volume>: <fpage>1</fpage>–<lpage>303</lpage>. <ext-link xlink:type="simple" ext-link-type="doi" xlink:href="10.4039/entm10379fv">https://doi.org/10.4039/entm10379fv</ext-link></mixed-citation></ref><ref id="B8"><mixed-citation xmlns:xlink="http://www.w3.org/1999/xlink" xlink:type="simple">
          <person-group><name name-style="western"><surname>Chatzimanolis</surname><given-names>S</given-names></name><name name-style="western"><surname>Cohen</surname><given-names>IM</given-names></name><name name-style="western"><surname>Schomann</surname><given-names>AS</given-names></name><name name-style="western"><surname>Solodovnikov</surname><given-names>A</given-names></name></person-group> (<year>2010</year>) <article-title>Molecular phylogeny of the mega-diverse rove beetle tribe <tp:taxon-name><tp:taxon-name-part taxon-name-part-type="tribe">Staphylinini</tp:taxon-name-part></tp:taxon-name> (<tp:taxon-name><tp:taxon-name-part taxon-name-part-type="class">Insecta</tp:taxon-name-part></tp:taxon-name>, <tp:taxon-name><tp:taxon-name-part taxon-name-part-type="order">Coleoptera</tp:taxon-name-part></tp:taxon-name>, <tp:taxon-name><tp:taxon-name-part taxon-name-part-type="family">Staphylinidae</tp:taxon-name-part></tp:taxon-name>).</article-title> <source>Zoologica Scripta</source> <volume>39</volume>: <fpage>436</fpage>–<lpage>449</lpage>. <ext-link xlink:type="simple" ext-link-type="doi" xlink:href="10.1111/j.1463-6409.2010.00438.x">https://doi.org/10.1111/j.1463-6409.2010.00438.x</ext-link></mixed-citation></ref><ref id="B5"><mixed-citation xmlns:xlink="http://www.w3.org/1999/xlink" xlink:type="simple">
          <person-group><name name-style="western"><surname>Brunke</surname><given-names>AJ</given-names></name><name name-style="western"><surname>Chatzimanolis</surname><given-names>S</given-names></name><name name-style="western"><surname>Schillhammer</surname><given-names>H</given-names></name><name name-style="western"><surname>Solodovnikov</surname><given-names>A</given-names></name></person-group> (<year>2016</year>) <article-title>Early evolution of the hyperdiverse rove beetle tribe <tp:taxon-name><tp:taxon-name-part taxon-name-part-type="tribe">Staphylinini</tp:taxon-name-part></tp:taxon-name> (<tp:taxon-name><tp:taxon-name-part taxon-name-part-type="order">Coleoptera</tp:taxon-name-part></tp:taxon-name>: <tp:taxon-name><tp:taxon-name-part taxon-name-part-type="family">Staphylinidae</tp:taxon-name-part></tp:taxon-name>: <tp:taxon-name><tp:taxon-name-part taxon-name-part-type="subfamily">Staphylininae</tp:taxon-name-part></tp:taxon-name>) and a revision of its higher classification.</article-title> <source>Cladistics</source> <volume>32</volume>: <fpage>427</fpage>–<lpage>451</lpage>. <ext-link xlink:type="simple" ext-link-type="doi" xlink:href="10.1111/cla.12139">https://doi.org/10.1111/cla.12139</ext-link></mixed-citation></ref></ref-list></tp:taxon-treatment>
