# Supplementary material for: Revision of Hemiquedius Casey (Staphylinidae, Staphylininae) and a review of beetles dependent on beavers and muskrats in North America
Source: Zookeys. 2017 Sep 25;(702):27–43. doi: 10.3897/zookeys.702.19936 (PMC5673938; doi:10.3897/zookeys.702.19936)
Supplement: XML Treatment for Hemiquedius ferox [file zookeys.702.19936-treatment2.xml]

<!DOCTYPE tp:taxon-treatment
  PUBLIC "-//TaxonX//DTD Taxonomic Treatment Publishing DTD v0 20100105//EN" "tax-treatment-NSO.dtd">
<tp:taxon-treatment xmlns:tp="http://www.plazi.org/taxpub"><tp:treatment-meta><kwd-group><label>Taxon classification</label><kwd><named-content xmlns:xlink="http://www.w3.org/1999/xlink" content-type="kingdom">Animalia</named-content></kwd><kwd><named-content xmlns:xlink="http://www.w3.org/1999/xlink" content-type="order">Coleoptera</named-content></kwd><kwd><named-content xmlns:xlink="http://www.w3.org/1999/xlink" content-type="family">Staphylinidae</named-content></kwd></kwd-group><mixed-citation publication-type="journal"><person-group><name><surname>Brunke</surname><given-names>Adam</given-names></name><name><surname>Smetana</surname><given-names>Aleš</given-names></name><name><surname>Carruthers-Lay</surname><given-names>Duncan</given-names></name><name><surname>Buffam</surname><given-names>Joel</given-names></name></person-group><article-title>Revision of <italic><tp:taxon-name><tp:taxon-name-part taxon-name-part-type="genus" reg="Hemiquedius">Hemiquedius</tp:taxon-name-part></tp:taxon-name></italic> Casey (<tp:taxon-name><tp:taxon-name-part taxon-name-part-type="family">Staphylinidae</tp:taxon-name-part></tp:taxon-name>, <tp:taxon-name><tp:taxon-name-part taxon-name-part-type="subfamily">Staphylininae</tp:taxon-name-part></tp:taxon-name>) and a review of beetles dependent on beavers and muskrats in North America</article-title><source>Zookeys</source><day>25</day><month>9</month><year>2017</year><volume>2017</volume><issue>702</issue><fpage>27</fpage><lpage>43</lpage><pub-id pub-id-type="doi">10.3897/zookeys.702.19936</pub-id></mixed-citation></tp:treatment-meta><tp:nomenclature><tp:taxon-name>
              <tp:taxon-name-part taxon-name-part-type="genus" reg="Hemiquedius">Hemiquedius</tp:taxon-name-part>
              <tp:taxon-name-part taxon-name-part-type="species" reg="ferox">ferox</tp:taxon-name-part>
            </tp:taxon-name><tp:taxon-authority>(LeConte, 1878)</tp:taxon-authority><xref ref-type="fig" rid="F1">Figs 1D</xref><xref ref-type="fig" rid="F2">, 2A, B, E</xref><xref ref-type="fig" rid="F3">, 3C</xref><xref ref-type="fig" rid="F4">, 4 map</xref><tp:nomenclature-citation-list><tp:nomenclature-citation><tp:taxon-name>
                  <tp:taxon-name-part taxon-name-part-type="genus" reg="Quedius">Quedius</tp:taxon-name-part> <tp:taxon-name-part taxon-name-part-type="species" reg="ferox">ferox</tp:taxon-name-part></tp:taxon-name><comment>LeConte, 1878: 388</comment></tp:nomenclature-citation><tp:nomenclature-citation><tp:taxon-name>
                  <tp:taxon-name-part taxon-name-part-type="genus" reg="Hemiquedius">Hemiquedius</tp:taxon-name-part> <tp:taxon-name-part taxon-name-part-type="species" reg="ferox">ferox</tp:taxon-name-part></tp:taxon-name><comment>: <xref ref-type="bibr" rid="B21">Smetana 1971a</xref></comment></tp:nomenclature-citation></tp:nomenclature-citation-list></tp:nomenclature><tp:treatment-sec sec-type="type locality" id="SECID0ENLAE"><title>Type locality.</title><p>Enterprise, Florida</p><fig id="F1" position="float" orientation="portrait"><label>Figure 1.</label><caption><p>Habitus of <italic><tp:taxon-name><tp:taxon-name-part taxon-name-part-type="genus" reg="Hemiquedius">Hemiquedius</tp:taxon-name-part> <tp:taxon-name-part taxon-name-part-type="species" reg="castoris">castoris</tp:taxon-name-part></tp:taxon-name></italic> Brunke and Smetana (<bold>A</bold>); <italic><tp:taxon-name><tp:taxon-name-part taxon-name-part-type="genus" reg="Hemiquedius">H.</tp:taxon-name-part> <tp:taxon-name-part taxon-name-part-type="species" reg="castoris">castoris</tp:taxon-name-part></tp:taxon-name></italic>, elytra and scutellum (<bold>B</bold>); <italic><tp:taxon-name><tp:taxon-name-part taxon-name-part-type="genus" reg="Hemiquedius">H.</tp:taxon-name-part> <tp:taxon-name-part taxon-name-part-type="species" reg="infinitus">infinitus</tp:taxon-name-part></tp:taxon-name></italic> Brunke and Smetana, elytra and scutellum (<bold>C</bold>); <italic><tp:taxon-name><tp:taxon-name-part taxon-name-part-type="genus" reg="Hemiquedius">H.</tp:taxon-name-part> <tp:taxon-name-part taxon-name-part-type="species" reg="ferox">ferox</tp:taxon-name-part></tp:taxon-name></italic> (Casey), male sternite VIII (<bold>D</bold>); <italic><tp:taxon-name><tp:taxon-name-part taxon-name-part-type="genus" reg="Hemiquedius">H.</tp:taxon-name-part> <tp:taxon-name-part taxon-name-part-type="species" reg="castoris">castoris</tp:taxon-name-part></tp:taxon-name></italic>, male sternite VIII (<bold>E</bold>). Scale bars: 2 mm (<bold>A</bold>); 1 mm (<bold>B–E</bold>).</p></caption><graphic xmlns:xlink="http://www.w3.org/1999/xlink" xlink:href="zookeys-702-027-g001.jpg" position="float" orientation="portrait" xlink:type="simple" id="oo_157662.jpg"/></fig></tp:treatment-sec><tp:treatment-sec sec-type="type material" id="SECID0EEOAE"><title>Type material.</title><p>The male lectotype of <italic><tp:taxon-name><tp:taxon-name-part taxon-name-part-type="genus" reg="Quedius">Quedius</tp:taxon-name-part> <tp:taxon-name-part taxon-name-part-type="species" reg="ferox">ferox</tp:taxon-name-part></tp:taxon-name></italic> designated by <xref ref-type="bibr" rid="B21">Smetana (1971a)</xref> is deposited in the MCZ (Museum of Comparative Zoology, Harvard University, Cambridge, United States) and was examined via photographs in the MCZ online type database (<ext-link xmlns:xlink="http://www.w3.org/1999/xlink" xlink:type="simple" ext-link-type="uri" xlink:href="http://mczbase.mcz.harvard.edu/name/Quedius%20ferox">http://mczbase.mcz.harvard.edu/name/Quedius%20ferox</ext-link>). Based on the distribution of the lectotype (Enterprise, Florida), pronotum shape and the distinct emargination of male sternite VIII, the name <italic><tp:taxon-name><tp:taxon-name-part taxon-name-part-type="genus" reg="Hemiquedius">H.</tp:taxon-name-part> <tp:taxon-name-part taxon-name-part-type="species" reg="ferox">ferox</tp:taxon-name-part></tp:taxon-name></italic> corresponds to the species restricted to peninsular Florida.</p></tp:treatment-sec><tp:treatment-sec sec-type="material" id="SECID0EJPAE"><title>Other material.</title><p>
              <bold>UNITED STATES</bold>: Florida: <italic>Dade County</italic>: 50 km SW Miami, Chekika State Rec. area, Grossman Hammock Forest, malaise-FIT, ‘66b’, 15.XI.1985 to 24.II.1986, S. &amp; J. Peck, 1 specimen with CNC656114 <abbrev xmlns:xlink="http://www.w3.org/1999/xlink" content-type="institution" xlink:title="Barcode of Life Datasystems" id="ABBRID0ETPAE" xlink:type="simple">BOLD</abbrev> Proc ID CNCCT067-17 (21, <named-content xmlns:xlink="http://www.w3.org/1999/xlink" content-type="dwc:institutional_code" xlink:type="simple">CNC</named-content>); same except 28.VII to 15.XI.1985 (6, <named-content xmlns:xlink="http://www.w3.org/1999/xlink" content-type="dwc:institutional_code" xlink:type="simple">CNC</named-content>); same except 3.III to 28.IV.1985 (2, <named-content xmlns:xlink="http://www.w3.org/1999/xlink" content-type="dwc:institutional_code" xlink:type="simple">CNC</named-content>); same except no date, CNC656113, <abbrev xmlns:xlink="http://www.w3.org/1999/xlink" content-type="institution" xlink:title="Barcode of Life Datasystems" id="ABBRID0EHQAE" xlink:type="simple">BOLD</abbrev> Proc ID CNCCT066-17 (2, <named-content xmlns:xlink="http://www.w3.org/1999/xlink" content-type="dwc:institutional_code" xlink:type="simple">CNC</named-content>); Everglades National Park, Mahogany Hammock, forest, UV light, 1.VIII.1981, S. Peck, (1, <named-content xmlns:xlink="http://www.w3.org/1999/xlink" content-type="dwc:institutional_code" xlink:type="simple">CNC</named-content>); Everglades National Park, Long Pine Key, pinelands, malaise-FIT, 8.VI to 26.VIII.1986, S. &amp; J. Peck, CNC656086, <abbrev xmlns:xlink="http://www.w3.org/1999/xlink" content-type="institution" xlink:title="Barcode of Life Datasystems" id="ABBRID0EWQAE" xlink:type="simple">BOLD</abbrev> Proc ID CNCCJ3081-14 (1, <named-content xmlns:xlink="http://www.w3.org/1999/xlink" content-type="dwc:institutional_code" xlink:type="simple">CNC</named-content>); Homestead, 28.II.1968, A. Smetana (1, <named-content xmlns:xlink="http://www.w3.org/1999/xlink" content-type="dwc:institutional_code" xlink:type="simple">CNC</named-content>).</p></tp:treatment-sec><tp:treatment-sec sec-type="diagnosis" id="SECID0EFRAE"><title>Diagnosis.</title><p>
              <italic><tp:taxon-name><tp:taxon-name-part taxon-name-part-type="genus" reg="Hemiquedius">Hemiquedius</tp:taxon-name-part> <tp:taxon-name-part taxon-name-part-type="species" reg="ferox">ferox</tp:taxon-name-part></tp:taxon-name></italic> can be distinguished by the distinct emargination of male sternite VIII (Fig. <xref ref-type="fig" rid="F1">1D</xref>), acute apex of the median lobe (Fig. <xref ref-type="fig" rid="F2">2A</xref>) and very slightly elongate pronotum (Fig. <xref ref-type="fig" rid="F3">3C</xref>). It is also the only species known from peninsular Florida.</p><!--PageBreak--></tp:treatment-sec><tp:treatment-sec sec-type="redescription" id="SECID0EDSAE"><title>Redescription.</title><p>Measurements ♂ (n = 5): <abbrev xmlns:xlink="http://www.w3.org/1999/xlink" xlink:title="Head Width" id="ABBRID0EJSAE" xlink:type="simple">HW</abbrev>/<abbrev xmlns:xlink="http://www.w3.org/1999/xlink" xlink:title="Head Length" id="ABBRID0ENSAE" xlink:type="simple">HL</abbrev> 1.18–1.20; <abbrev xmlns:xlink="http://www.w3.org/1999/xlink" xlink:title="Pronotum Width" id="ABBRID0ERSAE" xlink:type="simple">PW</abbrev>/<abbrev xmlns:xlink="http://www.w3.org/1999/xlink" xlink:title="Pronotum Length" id="ABBRID0EVSAE" xlink:type="simple">PL</abbrev> 0.96–0.98; <abbrev xmlns:xlink="http://www.w3.org/1999/xlink" xlink:title="Elytral Width" id="ABBRID0EZSAE" xlink:type="simple">EW</abbrev>/<abbrev xmlns:xlink="http://www.w3.org/1999/xlink" xlink:title="Elytral Length" id="ABBRID0E4SAE" xlink:type="simple">EL</abbrev> 0.91–0.96; <abbrev xmlns:xlink="http://www.w3.org/1999/xlink" xlink:title="Sutural Length" id="ABBRID0EBTAE" xlink:type="simple">ESut</abbrev>/<abbrev xmlns:xlink="http://www.w3.org/1999/xlink" xlink:title="Pronotum Length" id="ABBRID0EFTAE" xlink:type="simple">PL</abbrev> 0.69–0.77; <abbrev xmlns:xlink="http://www.w3.org/1999/xlink" xlink:title="Pronotum Width" id="ABBRID0EJTAE" xlink:type="simple">PW</abbrev>/<abbrev xmlns:xlink="http://www.w3.org/1999/xlink" xlink:title="Head Width" id="ABBRID0ENTAE" xlink:type="simple">HW</abbrev> 1.21–1.25; forebody length 5.03–5.31 mm.</p><p>Measurements ♀ (n = 5): <abbrev xmlns:xlink="http://www.w3.org/1999/xlink" xlink:title="Head Width" id="ABBRID0ETTAE" xlink:type="simple">HW</abbrev>/<abbrev xmlns:xlink="http://www.w3.org/1999/xlink" xlink:title="Head Length" id="ABBRID0EXTAE" xlink:type="simple">HL</abbrev> 1.14–1.18; <abbrev xmlns:xlink="http://www.w3.org/1999/xlink" xlink:title="Pronotum Width" id="ABBRID0E2TAE" xlink:type="simple">PW</abbrev>/<abbrev xmlns:xlink="http://www.w3.org/1999/xlink" xlink:title="Pronotum Length" id="ABBRID0E6TAE" xlink:type="simple">PL</abbrev> 0.96–0.97; <abbrev xmlns:xlink="http://www.w3.org/1999/xlink" xlink:title="Elytral Width" id="ABBRID0EDUAE" xlink:type="simple">EW</abbrev>/<abbrev xmlns:xlink="http://www.w3.org/1999/xlink" xlink:title="Elytral Length" id="ABBRID0EHUAE" xlink:type="simple">EL</abbrev> 0.92–0.96; <abbrev xmlns:xlink="http://www.w3.org/1999/xlink" xlink:title="Sutural Length" id="ABBRID0ELUAE" xlink:type="simple">ESut</abbrev>/<abbrev xmlns:xlink="http://www.w3.org/1999/xlink" xlink:title="Pronotum Length" id="ABBRID0EPUAE" xlink:type="simple">PL</abbrev> 0.72–0.74; <abbrev xmlns:xlink="http://www.w3.org/1999/xlink" xlink:title="Pronotum Width" id="ABBRID0ETUAE" xlink:type="simple">PW</abbrev>/<abbrev xmlns:xlink="http://www.w3.org/1999/xlink" xlink:title="Head Width" id="ABBRID0EXUAE" xlink:type="simple">HW</abbrev> 1.24–1.28; forebody length 4.80–5.50 mm.</p><p>Coloration: body dark brown, pronotum sometimes moderately paler, dark reddish brown, abdomen with strong iridescence; palpi reddish brown; legs except coxae light reddish to reddish brown, paler than rest of body, coxae dark brown; antennae dark reddish brown, apical 1-2 segments slightly paler.</p><p>Head transverse, slightly more so in males, temples slightly smaller to slightly longer than eyes, middle of disc without punctures. Antennomeres elongate, antennomere 3 extremely elongate, segments decreasing in length to penultimate, which is slightly elongate.</p><p>Pronotum slightly longer than wide, weakly converging anteriad, disc without microsculpture, wider than head (Fig. <xref ref-type="fig" rid="F3">3C</xref>). Elytra broader and considerably shorter than pronotum at middle, fine, uniform setation restricted to epipleuron (as in Fig. <xref ref-type="fig" rid="F1">1C</xref>), disc with only a few sparse rows of setae, elytral disc without distinct microsculpture, scutellum at most with shallow fragments of meshed microsculpture, never entirely covered with a coarse mesh.</p><p>Abdominal tergites with pubescence moderately sparse, setae separated by far more than their diameter, especially sparse at middle of each disc.</p><p>Median lobe in lateral view narrowed to simple apex, which is deflexed ventrad at apical fifth (Fig. <xref ref-type="fig" rid="F2">2B</xref>); median lobe in parameral view with acute apex, expanded subapi<!--PageBreak-->cally (Fig. <xref ref-type="fig" rid="F2">2A</xref>); paramere in situ shorter than median lobe (Fig. <xref ref-type="fig" rid="F2">2A</xref>), broad and scarcely constricted at base, with small median incision, peg setae arranged in a pair of crescent-shaped fields (Fig. <xref ref-type="fig" rid="F2">2E</xref>); apical margin of male sternite VIII with distinct emargination (Fig. <xref ref-type="fig" rid="F1">1D</xref>); male tergite X triangular, with apex ranging from obtuse to slightly acute, not emarginate; male sternite IX with small but distinct and semi-circular emargination.</p><p>Female tergite X elongate triangular, with thin median extension that gradually extends from lateral margin in most specimens, shape overlapping with some specimens of <italic><tp:taxon-name><tp:taxon-name-part taxon-name-part-type="genus" reg="Hemiquedius">H.</tp:taxon-name-part> <tp:taxon-name-part taxon-name-part-type="species" reg="infinitus">infinitus</tp:taxon-name-part></tp:taxon-name></italic>.</p></tp:treatment-sec><tp:treatment-sec sec-type="distribution" id="SECID0ENWAE"><title>Distribution.</title><p>Figure <xref ref-type="fig" rid="F4">4</xref>. This species is currently known only from Dade and Volusia counties in peninsular Florida.</p></tp:treatment-sec><tp:treatment-sec sec-type="Bionomics" id="SECID0EXWAE"><title>Bionomics.</title><p>Specimens have been collected using FITs in hammock forests, ‘pinelands’, and one specimen came to a UV light. Two specimens were teneral (3.III to 28.IV, 15.XI to 24.II).</p></tp:treatment-sec><tp:treatment-sec sec-type="comments" id="SECID0E3WAE"><title>Comments.</title><p>
              <italic><tp:taxon-name><tp:taxon-name-part taxon-name-part-type="genus" reg="Hemiquedius">Hemiquedius</tp:taxon-name-part> <tp:taxon-name-part taxon-name-part-type="species" reg="ferox">ferox</tp:taxon-name-part></tp:taxon-name></italic> is distinguishable externally from other species of the genus by the slightly longer pronotum and the distinctly emarginate male sternite VIII.</p></tp:treatment-sec><tp:treatment-sec><!--Section generated to contain objects referenced in tp:taxon-treatment.--><fig id="F2" position="float" orientation="portrait"><label>Figure 2.</label><caption><p>
                  <italic><tp:taxon-name><tp:taxon-name-part taxon-name-part-type="genus" reg="Hemiquedius">Hemiquedius</tp:taxon-name-part> <tp:taxon-name-part taxon-name-part-type="species" reg="ferox">ferox</tp:taxon-name-part></tp:taxon-name></italic> (Casey) (<bold>A, B, E</bold>); <italic><tp:taxon-name><tp:taxon-name-part taxon-name-part-type="genus" reg="Hemiquedius">H.</tp:taxon-name-part> <tp:taxon-name-part taxon-name-part-type="species" reg="infinitus">infinitus</tp:taxon-name-part></tp:taxon-name></italic> Brunke and Smetana (<bold>C, D, G</bold>); and <italic><tp:taxon-name><tp:taxon-name-part taxon-name-part-type="genus" reg="Hemiquedius">H.</tp:taxon-name-part> <tp:taxon-name-part taxon-name-part-type="species" reg="castoris">castoris</tp:taxon-name-part></tp:taxon-name></italic> Brunke and Smetana (<bold>F</bold>). Aedeagus in parameral view (<bold>A, C</bold>), median lobe in lateral view (<bold>B, D</bold>), paramere (<bold>E</bold>), left portion of paramere with peg setae (<bold>F, G</bold>). Scale bars: 0.5 mm (<bold>A–E</bold>), 0.25 mm (<bold>F–G</bold>).</p></caption><graphic xmlns:xlink="http://www.w3.org/1999/xlink" xlink:href="zookeys-702-027-g002.jpg" position="float" orientation="portrait" xlink:type="simple" id="oo_157663.jpg"/></fig><fig id="F3" position="float" orientation="portrait"><label>Figure 3.</label><caption><p>Pronotum shape in <italic><tp:taxon-name><tp:taxon-name-part taxon-name-part-type="genus" reg="Hemiquedius">Hemiquedius</tp:taxon-name-part></tp:taxon-name></italic> species (n = 10, 5 of each sex): <italic><tp:taxon-name><tp:taxon-name-part taxon-name-part-type="genus" reg="Hemiquedius">Hemiquedius</tp:taxon-name-part> <tp:taxon-name-part taxon-name-part-type="species" reg="castoris">castoris</tp:taxon-name-part></tp:taxon-name></italic> Brunke and Smetana <bold>(A)</bold>; <italic><tp:taxon-name><tp:taxon-name-part taxon-name-part-type="genus" reg="Hemiquedius">H.</tp:taxon-name-part> <tp:taxon-name-part taxon-name-part-type="species" reg="infinitus">infinitus</tp:taxon-name-part></tp:taxon-name></italic> Brunke and Smetana <bold>(B)</bold> and <italic><tp:taxon-name><tp:taxon-name-part taxon-name-part-type="genus" reg="Hemiquedius">H.</tp:taxon-name-part> <tp:taxon-name-part taxon-name-part-type="species" reg="ferox">ferox</tp:taxon-name-part></tp:taxon-name></italic> (Casey) <bold>(C)</bold>.</p></caption><graphic xmlns:xlink="http://www.w3.org/1999/xlink" xlink:href="zookeys-702-027-g003.jpg" position="float" orientation="portrait" xlink:type="simple" id="oo_157664.jpg"/></fig><fig id="F4" position="float" orientation="portrait"><label>Figure 4.</label><caption><p>Distribution of <italic><tp:taxon-name><tp:taxon-name-part taxon-name-part-type="genus" reg="Hemiquedius">H.</tp:taxon-name-part> <tp:taxon-name-part taxon-name-part-type="species" reg="castoris">castoris</tp:taxon-name-part></tp:taxon-name></italic> Brunke and Smetana, <italic><tp:taxon-name><tp:taxon-name-part taxon-name-part-type="genus" reg="Hemiquedius">Hemiquedius</tp:taxon-name-part> <tp:taxon-name-part taxon-name-part-type="species" reg="ferox">ferox</tp:taxon-name-part></tp:taxon-name></italic> (Casey), and <italic><tp:taxon-name><tp:taxon-name-part taxon-name-part-type="genus" reg="Hemiquedius">H.</tp:taxon-name-part> <tp:taxon-name-part taxon-name-part-type="species" reg="infinitus">infinitus</tp:taxon-name-part></tp:taxon-name></italic> Brunke and Smetana. White markers indicate state only records (placed at the centre of each state) in the absence of more detailed data.</p></caption><graphic xmlns:xlink="http://www.w3.org/1999/xlink" xlink:href="zookeys-702-027-g004.jpg" position="float" orientation="portrait" xlink:type="simple" id="oo_157665.jpg"/></fig></tp:treatment-sec><ref-list><ref id="B21"><mixed-citation xmlns:xlink="http://www.w3.org/1999/xlink" xlink:type="simple">
          <person-group><name name-style="western"><surname>Smetana</surname><given-names>A</given-names></name></person-group> (<year>1971a</year>) <article-title>Revision of the tribe <tp:taxon-name><tp:taxon-name-part taxon-name-part-type="tribe">Quediini</tp:taxon-name-part></tp:taxon-name> of North America north of Mexico (<tp:taxon-name><tp:taxon-name-part taxon-name-part-type="order">Coleoptera</tp:taxon-name-part></tp:taxon-name>: <tp:taxon-name><tp:taxon-name-part taxon-name-part-type="family">Staphylinidae</tp:taxon-name-part></tp:taxon-name>). Memoirs of the Entomological Society of Canada No.</article-title> <volume>79</volume>: <fpage>1</fpage>–<lpage>303</lpage>. <ext-link xlink:type="simple" ext-link-type="doi" xlink:href="10.4039/entm10379fv">https://doi.org/10.4039/entm10379fv</ext-link></mixed-citation></ref></ref-list></tp:taxon-treatment>
