# Supplementary material for: Revision of Hemiquedius Casey (Staphylinidae, Staphylininae) and a review of beetles dependent on beavers and muskrats in North America
Source: Zookeys. 2017 Sep 25;(702):27–43. doi: 10.3897/zookeys.702.19936 (PMC5673938; doi:10.3897/zookeys.702.19936)
Supplement: XML Treatment for Hemiquedius castoris [file zookeys.702.19936-treatment3.xml]

<!DOCTYPE tp:taxon-treatment
  PUBLIC "-//TaxonX//DTD Taxonomic Treatment Publishing DTD v0 20100105//EN" "tax-treatment-NSO.dtd">
<tp:taxon-treatment xmlns:tp="http://www.plazi.org/taxpub"><tp:treatment-meta><kwd-group><label>Taxon classification</label><kwd><named-content xmlns:xlink="http://www.w3.org/1999/xlink" content-type="kingdom">Animalia</named-content></kwd><kwd><named-content xmlns:xlink="http://www.w3.org/1999/xlink" content-type="order">Coleoptera</named-content></kwd><kwd><named-content xmlns:xlink="http://www.w3.org/1999/xlink" content-type="family">Staphylinidae</named-content></kwd></kwd-group><mixed-citation publication-type="journal"><person-group><name><surname>Brunke</surname><given-names>Adam</given-names></name><name><surname>Smetana</surname><given-names>Aleš</given-names></name><name><surname>Carruthers-Lay</surname><given-names>Duncan</given-names></name><name><surname>Buffam</surname><given-names>Joel</given-names></name></person-group><article-title>Revision of <italic><tp:taxon-name><tp:taxon-name-part taxon-name-part-type="genus" reg="Hemiquedius">Hemiquedius</tp:taxon-name-part></tp:taxon-name></italic> Casey (<tp:taxon-name><tp:taxon-name-part taxon-name-part-type="family">Staphylinidae</tp:taxon-name-part></tp:taxon-name>, <tp:taxon-name><tp:taxon-name-part taxon-name-part-type="subfamily">Staphylininae</tp:taxon-name-part></tp:taxon-name>) and a review of beetles dependent on beavers and muskrats in North America</article-title><source>Zookeys</source><day>25</day><month>9</month><year>2017</year><volume>2017</volume><issue>702</issue><fpage>27</fpage><lpage>43</lpage><pub-id pub-id-type="doi">10.3897/zookeys.702.19936</pub-id></mixed-citation></tp:treatment-meta><tp:nomenclature><tp:taxon-name>
              <tp:taxon-name-part taxon-name-part-type="genus" reg="Hemiquedius">Hemiquedius</tp:taxon-name-part>
              <tp:taxon-name-part taxon-name-part-type="species" reg="castoris">castoris</tp:taxon-name-part>
              <object-id xmlns:xlink="http://www.w3.org/1999/xlink" content-type="zoobank" xlink:type="simple">http://zoobank.org/4CE9BE4C-693B-4077-93D6-A61C39726351</object-id>
            </tp:taxon-name><tp:taxon-authority>Brunke &amp; Smetana</tp:taxon-authority><tp:taxon-status xmlns:xlink="http://www.w3.org/1999/xlink" xlink:type="simple">sp. n.</tp:taxon-status><xref ref-type="fig" rid="F1">Figs 1A, B, E</xref><xref ref-type="fig" rid="F2">, 2F</xref><xref ref-type="fig" rid="F3">, 3A</xref><xref ref-type="fig" rid="F4">, 4 map</xref><!--PageBreak--></tp:nomenclature><tp:treatment-sec sec-type="BINs (shared with H. infinitus)" id="SECID0EIZAE"><title>BINs (shared with <italic><tp:taxon-name><tp:taxon-name-part taxon-name-part-type="genus" reg="Hemiquedius">H.</tp:taxon-name-part> <tp:taxon-name-part taxon-name-part-type="species" reg="infinitus">infinitus</tp:taxon-name-part></tp:taxon-name></italic>).</title><p>
              <abbrev xmlns:xlink="http://www.w3.org/1999/xlink" content-type="institution" xlink:title="Barcode of Life Datasystems" id="ABBRID0E1ZAE" xlink:type="simple">BOLD</abbrev>:<ext-link xmlns:xlink="http://www.w3.org/1999/xlink" xlink:type="simple" ext-link-type="uri" xlink:href="http://boldsystems.org/index.php/Public_BarcodeCluster?clusteruri=BOLD:ACL9384">ACL9384</ext-link> + <abbrev xmlns:xlink="http://www.w3.org/1999/xlink" content-type="institution" xlink:title="Barcode of Life Datasystems" id="ABBRID0E6ZAE" xlink:type="simple">BOLD</abbrev>:<ext-link xmlns:xlink="http://www.w3.org/1999/xlink" xlink:type="simple" ext-link-type="uri" xlink:href="http://boldsystems.org/index.php/Public_BarcodeCluster?clusteruri=BOLD:ABW6323">ABW6323</ext-link></p></tp:treatment-sec><tp:treatment-sec sec-type="type locality" id="SECID0EE1AE"><title>Type locality.</title><p>Gatineau Park, Outaouais region, Quebec, Canada.</p></tp:treatment-sec><tp:treatment-sec sec-type="type material" id="SECID0EJ1AE"><p>
              <bold>Type material. Holotype</bold> (♂, <named-content xmlns:xlink="http://www.w3.org/1999/xlink" content-type="dwc:institutional_code" xlink:type="simple">CNC</named-content>). “hutte à <tp:taxon-name><tp:taxon-name-part taxon-name-part-type="species" reg="castor">castor</tp:taxon-name-part></tp:taxon-name>” [=beaver lodge] [small label] / Lac Fortune, Parc Gatineau, Qué, 15.VIII.1976, R. Sexton / <named-content xmlns:xlink="http://www.w3.org/1999/xlink" content-type="dwc:institutional_code" xlink:type="simple">CNC</named-content> Coleo DNA Barcode voucher 00251682 / Barcode of Life, DNA voucher specimen, Sample ID <named-content xmlns:xlink="http://www.w3.org/1999/xlink" content-type="dwc:institutional_code" xlink:type="simple">CNC</named-content> COLEO 00251682, <abbrev xmlns:xlink="http://www.w3.org/1999/xlink" content-type="institution" xlink:title="Barcode of Life Datasystems" id="ABBRID0EI2AE" xlink:type="simple">BOLD</abbrev> Proc. ID: CNCCJ3033-14 [blue label].</p><fig id="F2" position="float" orientation="portrait"><label>Figure 2.</label><caption><p>
                  <italic><tp:taxon-name><tp:taxon-name-part taxon-name-part-type="genus" reg="Hemiquedius">Hemiquedius</tp:taxon-name-part> <tp:taxon-name-part taxon-name-part-type="species" reg="ferox">ferox</tp:taxon-name-part></tp:taxon-name></italic> (Casey) (<bold>A, B, E</bold>); <italic><tp:taxon-name><tp:taxon-name-part taxon-name-part-type="genus" reg="Hemiquedius">H.</tp:taxon-name-part> <tp:taxon-name-part taxon-name-part-type="species" reg="infinitus">infinitus</tp:taxon-name-part></tp:taxon-name></italic> Brunke and Smetana (<bold>C, D, G</bold>); and <italic><tp:taxon-name><tp:taxon-name-part taxon-name-part-type="genus" reg="Hemiquedius">H.</tp:taxon-name-part> <tp:taxon-name-part taxon-name-part-type="species" reg="castoris">castoris</tp:taxon-name-part></tp:taxon-name></italic> Brunke and Smetana (<bold>F</bold>). Aedeagus in parameral view (<bold>A, C</bold>), median lobe in lateral view (<bold>B, D</bold>), paramere (<bold>E</bold>), left portion of paramere with peg setae (<bold>F, G</bold>). Scale bars: 0.5 mm (<bold>A–E</bold>), 0.25 mm (<bold>F–G</bold>).</p></caption><graphic xmlns:xlink="http://www.w3.org/1999/xlink" xlink:href="zookeys-702-027-g002.jpg" position="float" orientation="portrait" xlink:type="simple" id="oo_157663.jpg"/></fig></tp:treatment-sec><tp:treatment-sec sec-type="Paratypes" id="SECID0EN4AE"><title>Paratypes.</title><p>(19 ♂ 17 ♀ <named-content xmlns:xlink="http://www.w3.org/1999/xlink" content-type="dwc:institutional_code" xlink:type="simple">CNC</named-content>, 22♂ 19 ♀ <named-content xmlns:xlink="http://www.w3.org/1999/xlink" content-type="dwc:institutional_code" xlink:type="simple">DEBU</named-content>): <bold>CANADA: New Brunswick</bold>: <italic>Kent Co.</italic>: Kouchibouguac National Park, 19.XI.1977, Campbell and Smetana, (5, <named-content xmlns:xlink="http://www.w3.org/1999/xlink" content-type="dwc:institutional_code" xlink:type="simple">CNC</named-content>); same except S.J. Miller (1, <named-content xmlns:xlink="http://www.w3.org/1999/xlink" content-type="dwc:institutional_code" xlink:type="simple">CNC</named-content>). <bold>Ontario</bold>: <italic>Bruce Co.</italic>: Stokes Bay, beaver lodge, 1.VI.2008, S.A. Marshall (1, <named-content xmlns:xlink="http://www.w3.org/1999/xlink" content-type="dwc:institutional_code" xlink:type="simple">DEBU</named-content>); <italic>Chatham-Kent Co.</italic>: Rondeau Prov. Park, Marsh Trail, ex. muskrat nest in marsh, 4.VI.1985, A. Davies and J.M. Campbell, specimen CNC656084 with <abbrev xmlns:xlink="http://www.w3.org/1999/xlink" content-type="institution" xlink:title="Barcode of Life Datasystems" id="ABBRID0EW5AE" xlink:type="simple">BOLD</abbrev> Proc ID CNCCJ3032-14 (8, <named-content xmlns:xlink="http://www.w3.org/1999/xlink" content-type="dwc:institutional_code" xlink:type="simple">CNC</named-content>); <italic>Kenora Distr.</italic>: 4 mi E. Alcona, 18.VI.1973, Campbell and R. Perry (2, <named-content xmlns:xlink="http://www.w3.org/1999/xlink" content-type="dwc:institutional_code" xlink:type="simple">CNC</named-content>); Ignace, 16.VI.1973, Campbell and Perry (1, <named-content xmlns:xlink="http://www.w3.org/1999/xlink" content-type="dwc:institutional_code" xlink:type="simple">CNC</named-content>); 47 mi S. Pickle Lake, 22.VI.1979, Campbell and Perry (1, <named-content xmlns:xlink="http://www.w3.org/1999/xlink" content-type="dwc:institutional_code" xlink:type="simple">CNC</named-content>); <italic>Ottawa Reg.</italic>, South March, ex. muskrat, 3.V.1969, A. Smetana, <abbrev xmlns:xlink="http://www.w3.org/1999/xlink" content-type="institution" xlink:title="Barcode of Life Datasystems" id="ABBRID0ET6AE" xlink:type="simple">BOLD</abbrev> Proc ID CNCCJ3034-14 (1, <named-content xmlns:xlink="http://www.w3.org/1999/xlink" content-type="dwc:institutional_code" xlink:type="simple">CNC</named-content>); Ottawa, Mer Bleue, 3.VII.1973, Smetana and Davies (1, <named-content xmlns:xlink="http://www.w3.org/1999/xlink" content-type="dwc:institutional_code" xlink:type="simple">CNC</named-content>); <italic>Thunder Bay Distr.</italic>: 52 mi N Hurkett, Black Sturgeon Lake, 28.VI.1973, R. Perry and J. M. Campbell (1, <named-content xmlns:xlink="http://www.w3.org/1999/xlink" content-type="dwc:institutional_code" xlink:type="simple">CNC</named-content>). <bold>Quebec</bold>: <italic>Outaouais Reg.</italic>: Gatineau Park, Lac Fortune, hutte à <tp:taxon-name><tp:taxon-name-part taxon-name-part-type="species" reg="castor">castor</tp:taxon-name-part></tp:taxon-name>, 26.VIII.1976, R. Sexton (1, <named-content xmlns:xlink="http://www.w3.org/1999/xlink" content-type="dwc:institutional_code" xlink:type="simple">CNC</named-content>, 5 <named-content xmlns:xlink="http://www.w3.org/1999/xlink" content-type="dwc:institutional_code" xlink:type="simple">DEBU</named-content>); same except 27.VIII.1976 (1, <named-content xmlns:xlink="http://www.w3.org/1999/xlink" content-type="dwc:institutional_code" xlink:type="simple">DEBU</named-content>); same except 21.VIII.1976 (5, <named-content xmlns:xlink="http://www.w3.org/1999/xlink" content-type="dwc:institutional_code" xlink:type="simple">DEBU</named-content>); same except 29.VIII.1976 (1, <named-content xmlns:xlink="http://www.w3.org/1999/xlink" content-type="dwc:institutional_code" xlink:type="simple">CNC</named-content>); same except 15.VIII.1976 (4, <named-content xmlns:xlink="http://www.w3.org/1999/xlink" content-type="dwc:institutional_code" xlink:type="simple">DEBU</named-content>); same except 6.IX.1976 (1, <named-content xmlns:xlink="http://www.w3.org/1999/xlink" content-type="dwc:institutional_code" xlink:type="simple">DEBU</named-content>) Gatineau Park, Blind Lake, 8.VIII.1969, J. M. Campbell (7, <named-content xmlns:xlink="http://www.w3.org/1999/xlink" content-type="dwc:institutional_code" xlink:type="simple">CNC</named-content>); same except 11.XI.1970, J.M. Campbell and S. Peck (2, <named-content xmlns:xlink="http://www.w3.org/1999/xlink" content-type="dwc:institutional_code" xlink:type="simple">CNC</named-content>); Gatineau, Old Chelsea, hutte de <tp:taxon-name><tp:taxon-name-part taxon-name-part-type="species" reg="castor">castor</tp:taxon-name-part></tp:taxon-name>, 4.IX.1976, J.F. Laundry (3, <named-content xmlns:xlink="http://www.w3.org/1999/xlink" content-type="dwc:institutional_code" xlink:type="simple">CNC</named-content>); Gatineau Park, Old Chelsea, hutte <tp:taxon-name><tp:taxon-name-part taxon-name-part-type="species" reg="castor">castor</tp:taxon-name-part></tp:taxon-name>, 26.VIII.1975, R. Sexton (1, <named-content xmlns:xlink="http://www.w3.org/1999/xlink" content-type="dwc:institutional_code" xlink:type="simple">DEBU</named-content>); Gatineau Park, Hay Lake, ex. beaver lodge, 2.X.1976, Campbell and Sexton (1, <named-content xmlns:xlink="http://www.w3.org/1999/xlink" content-type="dwc:institutional_code" xlink:type="simple">CNC</named-content>); Gatineau Park, Lac Hay, hutte à <tp:taxon-name><tp:taxon-name-part taxon-name-part-type="species" reg="castor">castor</tp:taxon-name-part></tp:taxon-name>, 2.X.1976, R. Sexton (3, <named-content xmlns:xlink="http://www.w3.org/1999/xlink" content-type="dwc:institutional_code" xlink:type="simple">DEBU</named-content>); Gatineau Park, Meech Lake, 8.XI.1967, (1, <named-content xmlns:xlink="http://www.w3.org/1999/xlink" content-type="dwc:institutional_code" xlink:type="simple">CNC</named-content>); Gatineau Park, Lac Kidder, hutte à <tp:taxon-name><tp:taxon-name-part taxon-name-part-type="species" reg="castor">castor</tp:taxon-name-part></tp:taxon-name>, 10.X.1976, R. Sexton (2, <named-content xmlns:xlink="http://www.w3.org/1999/xlink" content-type="dwc:institutional_code" xlink:type="simple">DEBU</named-content>); Perkins, hutte à <tp:taxon-name><tp:taxon-name-part taxon-name-part-type="species" reg="castor">castor</tp:taxon-name-part></tp:taxon-name>, 25.VIII.1976, R. Sexton (4, <named-content xmlns:xlink="http://www.w3.org/1999/xlink" content-type="dwc:institutional_code" xlink:type="simple">DEBU</named-content>); Gatineau Park, Lac Holly, hutte à <tp:taxon-name><tp:taxon-name-part taxon-name-part-type="species" reg="castor">castor</tp:taxon-name-part></tp:taxon-name>, 11.IX.1976, R. Sexton (3, <named-content xmlns:xlink="http://www.w3.org/1999/xlink" content-type="dwc:institutional_code" xlink:type="simple">DEBU</named-content>); Val-des-Monts, Lac Clermont, hutte à <tp:taxon-name><tp:taxon-name-part taxon-name-part-type="species" reg="castor">castor</tp:taxon-name-part></tp:taxon-name>, 26.VI.1976, R. Sexton (4, <named-content xmlns:xlink="http://www.w3.org/1999/xlink" content-type="dwc:institutional_code" xlink:type="simple">DEBU</named-content>); same except 1.VII.1976 (1, <named-content xmlns:xlink="http://www.w3.org/1999/xlink" content-type="dwc:institutional_code" xlink:type="simple">DEBU</named-content>); same except 28.VI.1976 (1, <named-content xmlns:xlink="http://www.w3.org/1999/xlink" content-type="dwc:institutional_code" xlink:type="simple">DEBU</named-content>); same except 12.VI.1976 (3, <named-content xmlns:xlink="http://www.w3.org/1999/xlink" content-type="dwc:institutional_code" xlink:type="simple">DEBU</named-content>); Quyon, Pontiac, hutte à <tp:taxon-name><tp:taxon-name-part taxon-name-part-type="species" reg="castor">castor</tp:taxon-name-part></tp:taxon-name>, 5.IX.1976, R. Sexton (3, <named-content xmlns:xlink="http://www.w3.org/1999/xlink" content-type="dwc:institutional_code" xlink:type="simple">DEBU</named-content>); St. Pierre de Wakefield, hutte <tp:taxon-name><tp:taxon-name-part taxon-name-part-type="species" reg="castor">castor</tp:taxon-name-part></tp:taxon-name>, 11.XI.1975, R. Sexton (1, <named-content xmlns:xlink="http://www.w3.org/1999/xlink" content-type="dwc:institutional_code" xlink:type="simple">DEBU</named-content>).</p></tp:treatment-sec><tp:treatment-sec sec-type="diagnosis" id="SECID0E2GAG"><title>Diagnosis.</title><p>
              <italic><tp:taxon-name><tp:taxon-name-part taxon-name-part-type="genus" reg="Hemiquedius">Hemiquedius</tp:taxon-name-part> <tp:taxon-name-part taxon-name-part-type="species" reg="castoris">castoris</tp:taxon-name-part></tp:taxon-name></italic> can be easily distinguished by the setose lateral portions of the elytral disc (Fig. <xref ref-type="fig" rid="F1">1B</xref>) and the coarse meshed microsculpture on the entire surface of the scutellum (Fig. <xref ref-type="fig" rid="F1">1B</xref>). <italic><tp:taxon-name><tp:taxon-name-part taxon-name-part-type="genus" reg="Hemiquedius">Hemiquedius</tp:taxon-name-part> <tp:taxon-name-part taxon-name-part-type="species" reg="infinitus">infinitus</tp:taxon-name-part></tp:taxon-name></italic> and <italic><tp:taxon-name><tp:taxon-name-part taxon-name-part-type="genus" reg="Hemiquedius">H.</tp:taxon-name-part> <tp:taxon-name-part taxon-name-part-type="species" reg="castoris">castoris</tp:taxon-name-part></tp:taxon-name></italic> cannot be distinguished by their CO1 barcodes.</p></tp:treatment-sec><tp:treatment-sec sec-type="description" id="SECID0EKIAG"><title>Description.</title><p>Measurements ♂ (n = 5): <abbrev xmlns:xlink="http://www.w3.org/1999/xlink" xlink:title="Head Width" id="ABBRID0EQIAG" xlink:type="simple">HW</abbrev>/<abbrev xmlns:xlink="http://www.w3.org/1999/xlink" xlink:title="Head Length" id="ABBRID0EUIAG" xlink:type="simple">HL</abbrev> 1.11–1.16; <abbrev xmlns:xlink="http://www.w3.org/1999/xlink" xlink:title="Pronotum Width" id="ABBRID0EYIAG" xlink:type="simple">PW</abbrev>/<abbrev xmlns:xlink="http://www.w3.org/1999/xlink" xlink:title="Pronotum Length" id="ABBRID0E3IAG" xlink:type="simple">PL</abbrev> 1.01–1.07; <abbrev xmlns:xlink="http://www.w3.org/1999/xlink" xlink:title="Elytral Width" id="ABBRID0EAJAG" xlink:type="simple">EW</abbrev>/<abbrev xmlns:xlink="http://www.w3.org/1999/xlink" xlink:title="Elytral Length" id="ABBRID0EEJAG" xlink:type="simple">EL</abbrev> 0.99–1.04; <abbrev xmlns:xlink="http://www.w3.org/1999/xlink" xlink:title="Sutural Length" id="ABBRID0EIJAG" xlink:type="simple">ESut</abbrev>/<abbrev xmlns:xlink="http://www.w3.org/1999/xlink" xlink:title="Pronotum Length" id="ABBRID0EMJAG" xlink:type="simple">PL</abbrev> 0.71–0.77; <abbrev xmlns:xlink="http://www.w3.org/1999/xlink" xlink:title="Pronotum Width" id="ABBRID0EQJAG" xlink:type="simple">PW</abbrev>/<abbrev xmlns:xlink="http://www.w3.org/1999/xlink" xlink:title="Head Width" id="ABBRID0EUJAG" xlink:type="simple">HW</abbrev> 1.21–1.26; forebody length 5.05–5.81 mm.</p><p>Measurements ♀ (n = 5): <abbrev xmlns:xlink="http://www.w3.org/1999/xlink" xlink:title="Head Width" id="ABBRID0E1JAG" xlink:type="simple">HW</abbrev>/<abbrev xmlns:xlink="http://www.w3.org/1999/xlink" xlink:title="Head Length" id="ABBRID0E5JAG" xlink:type="simple">HL</abbrev> 1.18–1.20; <abbrev xmlns:xlink="http://www.w3.org/1999/xlink" xlink:title="Pronotum Width" id="ABBRID0ECKAG" xlink:type="simple">PW</abbrev>/<abbrev xmlns:xlink="http://www.w3.org/1999/xlink" xlink:title="Pronotum Length" id="ABBRID0EGKAG" xlink:type="simple">PL</abbrev> 1.02–1.06; <abbrev xmlns:xlink="http://www.w3.org/1999/xlink" xlink:title="Elytral Width" id="ABBRID0EKKAG" xlink:type="simple">EW</abbrev>/<abbrev xmlns:xlink="http://www.w3.org/1999/xlink" xlink:title="Elytral Length" id="ABBRID0EOKAG" xlink:type="simple">EL</abbrev> 0.94–0.97; <abbrev xmlns:xlink="http://www.w3.org/1999/xlink" xlink:title="Sutural Length" id="ABBRID0ESKAG" xlink:type="simple">ESut</abbrev>/<abbrev xmlns:xlink="http://www.w3.org/1999/xlink" xlink:title="Pronotum Length" id="ABBRID0EWKAG" xlink:type="simple">PL</abbrev> 0.74–0.77; <abbrev xmlns:xlink="http://www.w3.org/1999/xlink" xlink:title="Pronotum Width" id="ABBRID0E1KAG" xlink:type="simple">PW</abbrev>/<abbrev xmlns:xlink="http://www.w3.org/1999/xlink" xlink:title="Head Width" id="ABBRID0E5KAG" xlink:type="simple">HW</abbrev> 1.23–1.26; forebody length 5.21–6.06 mm.</p><!--PageBreak--><p>Similar to <italic><tp:taxon-name><tp:taxon-name-part taxon-name-part-type="genus" reg="Hemiquedius">Hemiquedius</tp:taxon-name-part> <tp:taxon-name-part taxon-name-part-type="species" reg="ferox">ferox</tp:taxon-name-part></tp:taxon-name></italic> and differing only in the following: palpi and antennae slightly darker, dark brown to dark reddish brown; antennae on average slightly thinner and shorter in appearance, in most specimens antennomere 8 and 9 slightly less elongate; head slightly more transverse in females rather than males; pronotum slightly wider than long; elytral disc with dense fine setae on lateral portion, scutellum with distinct, transverse meshed microsculpture on entire surface; punctures on abdominal tergites slightly denser; median lobe narrowed to shorter apex, length and shape of narrow apical portion highly variable (as in Fig. <xref ref-type="fig" rid="F2">2D</xref>); median lobe in parameral view with obtuse apex (as in Fig. <xref ref-type="fig" rid="F2">2C</xref>); paramere more strongly constricted at base (as in Fig. <xref ref-type="fig" rid="F2">2C</xref>); paired lobe of paramere elongate relative to that of <italic><tp:taxon-name><tp:taxon-name-part taxon-name-part-type="genus" reg="Hemiquedius">H.</tp:taxon-name-part> <tp:taxon-name-part taxon-name-part-type="species" reg="infinitus">infinitus</tp:taxon-name-part></tp:taxon-name></italic> (Fig. <xref ref-type="fig" rid="F2">2F</xref>); apical margin of male sternite VIII without or with barely discernable emargination (Fig. <xref ref-type="fig" rid="F1">1E</xref>); female tergite X in most specimens with median extension broader at base and more strongly constricted from lateral margin.</p></tp:treatment-sec><tp:treatment-sec sec-type="etymology" id="SECID0EPMAG"><title>Etymology.</title><p>We describe this species in honor of Canada on its 150<sup>th</sup> birthday. Like its national animal, the North American Beaver, Canada promotes a diverse community within its greater environment. The species epithet refers to the close association of this rove beetle with beaver lodges.</p></tp:treatment-sec><tp:treatment-sec sec-type="distribution" id="SECID0EXMAG"><title>Distribution.</title><p>Figure <xref ref-type="fig" rid="F4">4</xref>. This species is currently known only in Canada from northern Ontario to New Brunswick but very likely occurs broadly across eastern North America where beavers and muskrats occur. Its distribution includes both the boreal and deciduous forest regions.</p></tp:treatment-sec><tp:treatment-sec sec-type="Bionomics" id="SECID0EBNAG"><title>Bionomics.</title><p>All specimens with collecting data have been taken from the nest material within beaver or muskrat lodges, some of which were abandoned for several years. Teneral specimens have been collected in August and September.</p></tp:treatment-sec><tp:treatment-sec sec-type="comments" id="SECID0EGNAG"><title>Comments.</title><p>
              <italic><tp:taxon-name><tp:taxon-name-part taxon-name-part-type="genus" reg="Hemiquedius">Hemiquedius</tp:taxon-name-part> <tp:taxon-name-part taxon-name-part-type="species" reg="castoris">castoris</tp:taxon-name-part></tp:taxon-name></italic> is most similar to the sympatric <italic><tp:taxon-name><tp:taxon-name-part taxon-name-part-type="genus" reg="Hemiquedius">H.</tp:taxon-name-part> <tp:taxon-name-part taxon-name-part-type="species" reg="infinitus">infinitus</tp:taxon-name-part></tp:taxon-name></italic> but can be easily distinguished based on the fine setation on the elytral disc. The genitalia of these two species are extremely similar and only differ by the shape of the paramere (Fig. <xref ref-type="fig" rid="F2">2F</xref> vs. 2G). It is interesting to note that all boreal records of <italic><tp:taxon-name><tp:taxon-name-part taxon-name-part-type="genus" reg="Hemiquedius">Hemiquedius</tp:taxon-name-part></tp:taxon-name></italic> represent <italic><tp:taxon-name><tp:taxon-name-part taxon-name-part-type="genus" reg="Hemiquedius">H.</tp:taxon-name-part> <tp:taxon-name-part taxon-name-part-type="species" reg="castoris">castoris</tp:taxon-name-part></tp:taxon-name></italic>. <italic><tp:taxon-name><tp:taxon-name-part taxon-name-part-type="genus" reg="Hemiquedius">Hemiquedius</tp:taxon-name-part> <tp:taxon-name-part taxon-name-part-type="species" reg="castoris">castoris</tp:taxon-name-part></tp:taxon-name></italic> is not likely to be sympatric with <italic><tp:taxon-name><tp:taxon-name-part taxon-name-part-type="genus" reg="Hemiquedius">H.</tp:taxon-name-part> <tp:taxon-name-part taxon-name-part-type="species" reg="ferox">ferox</tp:taxon-name-part></tp:taxon-name></italic> as its host, the North American Beaver, does not occur naturally in peninsular Florida (<xref ref-type="bibr" rid="B17">Peck 2007</xref>).</p></tp:treatment-sec><tp:treatment-sec><!--Section generated to contain objects referenced in tp:taxon-treatment.--><fig id="F1" position="float" orientation="portrait"><label>Figure 1.</label><caption><p>Habitus of <italic><tp:taxon-name><tp:taxon-name-part taxon-name-part-type="genus" reg="Hemiquedius">Hemiquedius</tp:taxon-name-part> <tp:taxon-name-part taxon-name-part-type="species" reg="castoris">castoris</tp:taxon-name-part></tp:taxon-name></italic> Brunke and Smetana (<bold>A</bold>); <italic><tp:taxon-name><tp:taxon-name-part taxon-name-part-type="genus" reg="Hemiquedius">H.</tp:taxon-name-part> <tp:taxon-name-part taxon-name-part-type="species" reg="castoris">castoris</tp:taxon-name-part></tp:taxon-name></italic>, elytra and scutellum (<bold>B</bold>); <italic><tp:taxon-name><tp:taxon-name-part taxon-name-part-type="genus" reg="Hemiquedius">H.</tp:taxon-name-part> <tp:taxon-name-part taxon-name-part-type="species" reg="infinitus">infinitus</tp:taxon-name-part></tp:taxon-name></italic> Brunke and Smetana, elytra and scutellum (<bold>C</bold>); <italic><tp:taxon-name><tp:taxon-name-part taxon-name-part-type="genus" reg="Hemiquedius">H.</tp:taxon-name-part> <tp:taxon-name-part taxon-name-part-type="species" reg="ferox">ferox</tp:taxon-name-part></tp:taxon-name></italic> (Casey), male sternite VIII (<bold>D</bold>); <italic><tp:taxon-name><tp:taxon-name-part taxon-name-part-type="genus" reg="Hemiquedius">H.</tp:taxon-name-part> <tp:taxon-name-part taxon-name-part-type="species" reg="castoris">castoris</tp:taxon-name-part></tp:taxon-name></italic>, male sternite VIII (<bold>E</bold>). Scale bars: 2 mm (<bold>A</bold>); 1 mm (<bold>B–E</bold>).</p></caption><graphic xmlns:xlink="http://www.w3.org/1999/xlink" xlink:href="zookeys-702-027-g001.jpg" position="float" orientation="portrait" xlink:type="simple" id="oo_157662.jpg"/></fig><fig id="F3" position="float" orientation="portrait"><label>Figure 3.</label><caption><p>Pronotum shape in <italic><tp:taxon-name><tp:taxon-name-part taxon-name-part-type="genus" reg="Hemiquedius">Hemiquedius</tp:taxon-name-part></tp:taxon-name></italic> species (n = 10, 5 of each sex): <italic><tp:taxon-name><tp:taxon-name-part taxon-name-part-type="genus" reg="Hemiquedius">Hemiquedius</tp:taxon-name-part> <tp:taxon-name-part taxon-name-part-type="species" reg="castoris">castoris</tp:taxon-name-part></tp:taxon-name></italic> Brunke and Smetana <bold>(A)</bold>; <italic><tp:taxon-name><tp:taxon-name-part taxon-name-part-type="genus" reg="Hemiquedius">H.</tp:taxon-name-part> <tp:taxon-name-part taxon-name-part-type="species" reg="infinitus">infinitus</tp:taxon-name-part></tp:taxon-name></italic> Brunke and Smetana <bold>(B)</bold> and <italic><tp:taxon-name><tp:taxon-name-part taxon-name-part-type="genus" reg="Hemiquedius">H.</tp:taxon-name-part> <tp:taxon-name-part taxon-name-part-type="species" reg="ferox">ferox</tp:taxon-name-part></tp:taxon-name></italic> (Casey) <bold>(C)</bold>.</p></caption><graphic xmlns:xlink="http://www.w3.org/1999/xlink" xlink:href="zookeys-702-027-g003.jpg" position="float" orientation="portrait" xlink:type="simple" id="oo_157664.jpg"/></fig><fig id="F4" position="float" orientation="portrait"><label>Figure 4.</label><caption><p>Distribution of <italic><tp:taxon-name><tp:taxon-name-part taxon-name-part-type="genus" reg="Hemiquedius">H.</tp:taxon-name-part> <tp:taxon-name-part taxon-name-part-type="species" reg="castoris">castoris</tp:taxon-name-part></tp:taxon-name></italic> Brunke and Smetana, <italic><tp:taxon-name><tp:taxon-name-part taxon-name-part-type="genus" reg="Hemiquedius">Hemiquedius</tp:taxon-name-part> <tp:taxon-name-part taxon-name-part-type="species" reg="ferox">ferox</tp:taxon-name-part></tp:taxon-name></italic> (Casey), and <italic><tp:taxon-name><tp:taxon-name-part taxon-name-part-type="genus" reg="Hemiquedius">H.</tp:taxon-name-part> <tp:taxon-name-part taxon-name-part-type="species" reg="infinitus">infinitus</tp:taxon-name-part></tp:taxon-name></italic> Brunke and Smetana. White markers indicate state only records (placed at the centre of each state) in the absence of more detailed data.</p></caption><graphic xmlns:xlink="http://www.w3.org/1999/xlink" xlink:href="zookeys-702-027-g004.jpg" position="float" orientation="portrait" xlink:type="simple" id="oo_157665.jpg"/></fig></tp:treatment-sec><ref-list><ref id="B17"><mixed-citation xmlns:xlink="http://www.w3.org/1999/xlink" xlink:type="simple">
          <person-group><name name-style="western"><surname>Peck</surname><given-names>SB</given-names></name></person-group> (<year>2007</year>) <article-title>Distribution and biology of the ectoparasitic beetles <italic><tp:taxon-name><tp:taxon-name-part taxon-name-part-type="genus">Leptinillus</tp:taxon-name-part> <tp:taxon-name-part taxon-name-part-type="species">validus</tp:taxon-name-part></tp:taxon-name></italic> (Horn) and <italic><tp:taxon-name><tp:taxon-name-part taxon-name-part-type="genus">L.</tp:taxon-name-part> <tp:taxon-name-part taxon-name-part-type="species">aplodontiae</tp:taxon-name-part></tp:taxon-name></italic> Ferris of North America (<tp:taxon-name><tp:taxon-name-part taxon-name-part-type="order">Coleoptera</tp:taxon-name-part></tp:taxon-name>: <tp:taxon-name><tp:taxon-name-part taxon-name-part-type="family">Leiodidae</tp:taxon-name-part></tp:taxon-name>: <tp:taxon-name><tp:taxon-name-part taxon-name-part-type="subfamily">Platypsyllinae</tp:taxon-name-part></tp:taxon-name>).</article-title> <source><tp:taxon-name><tp:taxon-name-part taxon-name-part-type="class">Insecta</tp:taxon-name-part></tp:taxon-name> Mundi</source> <volume>55</volume>: <fpage>1</fpage>–<lpage>7</lpage>.</mixed-citation></ref></ref-list></tp:taxon-treatment>
