# Supplementary material for: Revision of Hemiquedius Casey (Staphylinidae, Staphylininae) and a review of beetles dependent on beavers and muskrats in North America
Source: Zookeys. 2017 Sep 25;(702):27–43. doi: 10.3897/zookeys.702.19936 (PMC5673938; doi:10.3897/zookeys.702.19936)
Supplement: XML Treatment for Hemiquedius infinitus [file zookeys.702.19936-treatment4.xml]

<!DOCTYPE tp:taxon-treatment
  PUBLIC "-//TaxonX//DTD Taxonomic Treatment Publishing DTD v0 20100105//EN" "tax-treatment-NSO.dtd">
<tp:taxon-treatment xmlns:tp="http://www.plazi.org/taxpub"><tp:treatment-meta><kwd-group><label>Taxon classification</label><kwd><named-content xmlns:xlink="http://www.w3.org/1999/xlink" content-type="kingdom">Animalia</named-content></kwd><kwd><named-content xmlns:xlink="http://www.w3.org/1999/xlink" content-type="order">Coleoptera</named-content></kwd><kwd><named-content xmlns:xlink="http://www.w3.org/1999/xlink" content-type="family">Staphylinidae</named-content></kwd></kwd-group><mixed-citation publication-type="journal"><person-group><name><surname>Brunke</surname><given-names>Adam</given-names></name><name><surname>Smetana</surname><given-names>Aleš</given-names></name><name><surname>Carruthers-Lay</surname><given-names>Duncan</given-names></name><name><surname>Buffam</surname><given-names>Joel</given-names></name></person-group><article-title>Revision of <italic><tp:taxon-name><tp:taxon-name-part taxon-name-part-type="genus" reg="Hemiquedius">Hemiquedius</tp:taxon-name-part></tp:taxon-name></italic> Casey (<tp:taxon-name><tp:taxon-name-part taxon-name-part-type="family">Staphylinidae</tp:taxon-name-part></tp:taxon-name>, <tp:taxon-name><tp:taxon-name-part taxon-name-part-type="subfamily">Staphylininae</tp:taxon-name-part></tp:taxon-name>) and a review of beetles dependent on beavers and muskrats in North America</article-title><source>Zookeys</source><day>25</day><month>9</month><year>2017</year><volume>2017</volume><issue>702</issue><fpage>27</fpage><lpage>43</lpage><pub-id pub-id-type="doi">10.3897/zookeys.702.19936</pub-id></mixed-citation></tp:treatment-meta><tp:nomenclature><tp:taxon-name>
              <tp:taxon-name-part taxon-name-part-type="genus" reg="Hemiquedius">Hemiquedius</tp:taxon-name-part>
              <tp:taxon-name-part taxon-name-part-type="species" reg="infinitus">infinitus</tp:taxon-name-part>
              <object-id xmlns:xlink="http://www.w3.org/1999/xlink" content-type="zoobank" xlink:type="simple">http://zoobank.org/AC0C138A-ED2B-45D7-9C56-4505DDD5030C</object-id>
            </tp:taxon-name><tp:taxon-authority>Brunke &amp; Smetana</tp:taxon-authority><tp:taxon-status xmlns:xlink="http://www.w3.org/1999/xlink" xlink:type="simple">sp. n.</tp:taxon-status><xref ref-type="fig" rid="F1">Figs 1C</xref><xref ref-type="fig" rid="F2">, 2C,D,G</xref><xref ref-type="fig" rid="F3">, 3B</xref><xref ref-type="fig" rid="F4">, 4 map</xref></tp:nomenclature><tp:treatment-sec sec-type="BINs (shared with H. castoris)" id="SECID0EMRAG"><title>BINs (shared with <italic><tp:taxon-name><tp:taxon-name-part taxon-name-part-type="genus" reg="Hemiquedius">H.</tp:taxon-name-part> <tp:taxon-name-part taxon-name-part-type="species" reg="castoris">castoris</tp:taxon-name-part></tp:taxon-name></italic>).</title><p>
              <abbrev xmlns:xlink="http://www.w3.org/1999/xlink" content-type="institution" xlink:title="Barcode of Life Datasystems" id="ABBRID0E5RAG" xlink:type="simple">BOLD</abbrev>:<ext-link xmlns:xlink="http://www.w3.org/1999/xlink" xlink:type="simple" ext-link-type="uri" xlink:href="http://boldsystems.org/index.php/Public_BarcodeCluster?clusteruri=BOLD:ACL9384">ACL9384</ext-link> + <abbrev xmlns:xlink="http://www.w3.org/1999/xlink" content-type="institution" xlink:title="Barcode of Life Datasystems" id="ABBRID0EDSAG" xlink:type="simple">BOLD</abbrev>:<ext-link xmlns:xlink="http://www.w3.org/1999/xlink" xlink:type="simple" ext-link-type="uri" xlink:href="http://boldsystems.org/index.php/Public_BarcodeCluster?clusteruri=BOLD:ABW6323">ABW6323</ext-link></p></tp:treatment-sec><tp:treatment-sec sec-type="type locality" id="SECID0EISAG"><title>Type Locality.</title><p>3 mi northwest of Orange, Orange County, Texas.</p></tp:treatment-sec><tp:treatment-sec sec-type="type material" id="SECID0ENSAG"><title>Type material.</title><p>
              <bold>Holotype</bold> (♂, <named-content xmlns:xlink="http://www.w3.org/1999/xlink" content-type="dwc:institutional_code" xlink:type="simple">CNC</named-content>). Tex. Orange Co., 3 mi NW Orange, 17.IV.1976, A. Smetana [dissected parts mounted on card].</p></tp:treatment-sec><tp:treatment-sec sec-type="Paratypes" id="SECID0E1SAG"><title>Paratypes.</title><p>(13 ♂ 17 ♀ <named-content xmlns:xlink="http://www.w3.org/1999/xlink" content-type="dwc:institutional_code" xlink:type="simple">CNC</named-content>, 1 ♂ 4 ♀ <named-content xmlns:xlink="http://www.w3.org/1999/xlink" content-type="dwc:institutional_code" xlink:type="simple">DEBU</named-content>, 1 sex? <named-content xmlns:xlink="http://www.w3.org/1999/xlink" content-type="dwc:institutional_code" xlink:type="simple">BIO</named-content>, 1 ♀ <named-content xmlns:xlink="http://www.w3.org/1999/xlink" content-type="dwc:institutional_code" xlink:type="simple">TAMU</named-content>, 1 ♀ <named-content xmlns:xlink="http://www.w3.org/1999/xlink" content-type="dwc:institutional_code" xlink:type="simple">MEM</named-content>, 6 ♂ 7 ♀ <named-content xmlns:xlink="http://www.w3.org/1999/xlink" content-type="dwc:institutional_code" xlink:type="simple">FMNH</named-content>): <bold>CANADA: Ontario</bold>: <italic>Haldimand-Norfolk Region</italic>: ~6 km W of St. Williams, Cronmiller prop., <named-content xmlns:xlink="http://www.w3.org/1999/xlink" content-type="dwc:verbatimCoordinates" xlink:type="simple"><named-content content-type="geo-json" specific-use="{&#34;type&#34;:&#34;Point&#34;,&#34;coordinates&#34;:[-80.490556,42.672500]}" id="NCID0EFUAG" xlink:type="simple">42°40'21"N, 80°29'26"W</named-content></named-content>, forest pools, 5.VII.2011, <!--PageBreak-->A. Brunke, debu01149192, debu01146692 (2, <named-content xmlns:xlink="http://www.w3.org/1999/xlink" content-type="dwc:institutional_code" xlink:type="simple">DEBU</named-content>); Backus Woods, north block, treading vernal pools, <named-content xmlns:xlink="http://www.w3.org/1999/xlink" content-type="dwc:verbatimCoordinates" xlink:type="simple"><named-content content-type="geo-json" specific-use="{&#34;type&#34;:&#34;Point&#34;,&#34;coordinates&#34;:[-80.492778,42.668611]}" id="NCID0EUUAG" xlink:type="simple">42°40'7"N, 80°29'34"W</named-content></named-content>, 23.IV.2011, Brunke and Marshall, debu00340010 (1, <named-content xmlns:xlink="http://www.w3.org/1999/xlink" content-type="dwc:institutional_code" xlink:type="simple">DEBU</named-content>); Long Point, woodlot jct Hwys 24 &amp; 59, leaf litter at very edge of temp pond, 21.IV.1973, H. Frania (1, <named-content xmlns:xlink="http://www.w3.org/1999/xlink" content-type="dwc:institutional_code" xlink:type="simple">CNC</named-content>); <italic>Lanark County</italic>: 13 km S of Smith’s Falls, 17.V.1981, J. M. Campbell (1, <named-content xmlns:xlink="http://www.w3.org/1999/xlink" content-type="dwc:institutional_code" xlink:type="simple">CNC</named-content>); <italic>Leeds and Grenville County</italic>: 4 km N of Westport, 26.V.1981, A. Davies (1, <named-content xmlns:xlink="http://www.w3.org/1999/xlink" content-type="dwc:institutional_code" xlink:type="simple">CNC</named-content>); <italic>Ottawa Region</italic>: Ottawa (1, <named-content xmlns:xlink="http://www.w3.org/1999/xlink" content-type="dwc:institutional_code" xlink:type="simple">CNC</named-content>); 8 km N Limoges, Larose Forest, <named-content xmlns:xlink="http://www.w3.org/1999/xlink" content-type="dwc:verbatimCoordinates" xlink:type="simple"><named-content content-type="geo-json" specific-use="{&#34;type&#34;:&#34;Point&#34;,&#34;coordinates&#34;:[-75.228000,45.388000]}" id="NCID0E2VAG" xlink:type="simple">45.388°N 75.228°W</named-content></named-content> tread marshy vegetation around ponds, 81 m, 23.VI.2016, A. Brunke and A. Davies (1, <named-content xmlns:xlink="http://www.w3.org/1999/xlink" content-type="dwc:institutional_code" xlink:type="simple">CNC</named-content>). <italic>Prince Edward Co.</italic>: Brimley, 28.IV.1946 (2, <named-content xmlns:xlink="http://www.w3.org/1999/xlink" content-type="dwc:institutional_code" xlink:type="simple">CNC</named-content>); same except 8.V.1946 (1, <named-content xmlns:xlink="http://www.w3.org/1999/xlink" content-type="dwc:institutional_code" xlink:type="simple">CNC</named-content>); same except 9.V.1943 (1, <named-content xmlns:xlink="http://www.w3.org/1999/xlink" content-type="dwc:institutional_code" xlink:type="simple">CNC</named-content>); same except 12.V.1954 (1, <named-content xmlns:xlink="http://www.w3.org/1999/xlink" content-type="dwc:institutional_code" xlink:type="simple">CNC</named-content>); same except 29.IX.1943 (1, <named-content xmlns:xlink="http://www.w3.org/1999/xlink" content-type="dwc:institutional_code" xlink:type="simple">CNC</named-content>); same except 7.V.1933 (1, <named-content xmlns:xlink="http://www.w3.org/1999/xlink" content-type="dwc:institutional_code" xlink:type="simple">CNC</named-content>); <italic>Wellington Co.</italic>: Conc. 11 and Hume Rd, 43.537 -80.134, 27.X.2010, P. Hebert, sample ID BIOUG01310-E07 (1, <named-content xmlns:xlink="http://www.w3.org/1999/xlink" content-type="dwc:institutional_code" xlink:type="simple">BIO</named-content>); Guelph, 4.VI.1985, B. Longpre, (1, <named-content xmlns:xlink="http://www.w3.org/1999/xlink" content-type="dwc:institutional_code" xlink:type="simple">DEBU</named-content>); Guelph, University Arboretum, cedar swamp, 18.IV.2009, A. Brunke, debu00305699 (1, <named-content xmlns:xlink="http://www.w3.org/1999/xlink" content-type="dwc:institutional_code" xlink:type="simple">DEBU</named-content>); Rockwood (1, <named-content xmlns:xlink="http://www.w3.org/1999/xlink" content-type="dwc:institutional_code" xlink:type="simple">CNC</named-content>). <bold>Quebec</bold>: <italic>Communauté</italic>-<italic>Urbaine-de-Quebec</italic>: Quebec, 2.X.1969, C. Chantal (1, <named-content xmlns:xlink="http://www.w3.org/1999/xlink" content-type="dwc:institutional_code" xlink:type="simple">FMNH</named-content>); <italic>Montérégie Reg.</italic>: Philipsburg, 19.IX to 12.X.1972, Dondale and Redner (1, <named-content xmlns:xlink="http://www.w3.org/1999/xlink" content-type="dwc:institutional_code" xlink:type="simple">CNC</named-content>).</p><p>
              <bold>United States: Alabama</bold>: <italic>Mobile County</italic>: Mt. Vernon, 20.III.1932, H. Dietrich (1, <named-content xmlns:xlink="http://www.w3.org/1999/xlink" content-type="dwc:institutional_code" xlink:type="simple">CNC</named-content>). <bold>Arkansas</bold>: <italic>Union County</italic>: Backwaters of Grand Marais Lake, under debris, 9.VII.1974, R. G. Chenowith, CNC656112, <abbrev xmlns:xlink="http://www.w3.org/1999/xlink" content-type="institution" xlink:title="Barcode of Life Datasystems" id="ABBRID0E3YAG" xlink:type="simple">BOLD</abbrev> Proc ID CNCCT065-17 (1 <named-content xmlns:xlink="http://www.w3.org/1999/xlink" content-type="dwc:institutional_code" xlink:type="simple">CNC</named-content>), 10 mi S El Dorado, Little Cornie Bayou, treading, 20.V.1974 (1, <named-content xmlns:xlink="http://www.w3.org/1999/xlink" content-type="dwc:institutional_code" xlink:type="simple">FMNH</named-content>). <bold>Florida</bold>: <italic>Okaloosa County</italic>: Fort Walton Beach, 18.III.1976, E.J. Kiteley (1, <named-content xmlns:xlink="http://www.w3.org/1999/xlink" content-type="dwc:institutional_code" xlink:type="simple">CNC</named-content>). <bold>Illinois</bold>: <italic>McHenry County</italic>: Moraine Hills State Park, litter at log, 7.IV.1984, L.E. Watrous (1, <named-content xmlns:xlink="http://www.w3.org/1999/xlink" content-type="dwc:institutional_code" xlink:type="simple">FMNH</named-content>); <italic>Union County</italic>: 1 mi E of Wolf Lake, 8.V.1976, A. Smetana, CNC656110, <abbrev xmlns:xlink="http://www.w3.org/1999/xlink" content-type="institution" xlink:title="Barcode of Life Datasystems" id="ABBRID0E6ZAG" xlink:type="simple">BOLD</abbrev> Proc ID CNCCT069-17 (2, <named-content xmlns:xlink="http://www.w3.org/1999/xlink" content-type="dwc:institutional_code" xlink:type="simple">CNC</named-content>). <bold>Indiana</bold>: <italic>Porter County</italic>: Tremont, 14.IV.1938 (1, <named-content xmlns:xlink="http://www.w3.org/1999/xlink" content-type="dwc:institutional_code" xlink:type="simple">FMNH</named-content>). <bold>Louisiana</bold>: state record only (1, <named-content xmlns:xlink="http://www.w3.org/1999/xlink" content-type="dwc:institutional_code" xlink:type="simple">FMNH</named-content>). <bold>Massachusetts</bold>: <italic>Middlesex County</italic>: Sherborn, 26.VIII.1934, C.A. Frost (1, <named-content xmlns:xlink="http://www.w3.org/1999/xlink" content-type="dwc:institutional_code" xlink:type="simple">CNC</named-content>); same except 16.X.1881 (1, <named-content xmlns:xlink="http://www.w3.org/1999/xlink" content-type="dwc:institutional_code" xlink:type="simple">CNC</named-content>). <bold>Michigan</bold>: <italic>Berrien County</italic>: Warren Woods, Lakeside, 6.V.1969, W. Suter (1, <named-content xmlns:xlink="http://www.w3.org/1999/xlink" content-type="dwc:institutional_code" xlink:type="simple">FMNH</named-content>). <bold>Mississippi</bold>: <italic>Oktibbeha County</italic>: Noxubee N.W. Refuge, 33.290 -88757, alpha-pinine baited Lindgren funnel, bottomland hardwood forest, 21-29.VII.2009, J.G. Hill &amp; J. Seltzer (1, <named-content xmlns:xlink="http://www.w3.org/1999/xlink" content-type="dwc:institutional_code" xlink:type="simple">MEM</named-content>). <bold>New Jersey</bold>: <italic>Bergen County</italic>: River Vale, 25.V.1980, P.J.D (1, <named-content xmlns:xlink="http://www.w3.org/1999/xlink" content-type="dwc:institutional_code" xlink:type="simple">CNC</named-content>); <italic>Sussex County</italic>: Hopatcong (1, <named-content xmlns:xlink="http://www.w3.org/1999/xlink" content-type="dwc:institutional_code" xlink:type="simple">CNC</named-content>); state record only, Schwarz (1, <named-content xmlns:xlink="http://www.w3.org/1999/xlink" content-type="dwc:institutional_code" xlink:type="simple">FMNH</named-content>). <bold>New York</bold>: <italic>Long Island</italic>: Queens, 18.X.1924, F.M. Schott (1, <named-content xmlns:xlink="http://www.w3.org/1999/xlink" content-type="dwc:institutional_code" xlink:type="simple">CNC</named-content>); <italic>Richmond County</italic>: Staten Island, Concord (1, <named-content xmlns:xlink="http://www.w3.org/1999/xlink" content-type="dwc:institutional_code" xlink:type="simple">CNC</named-content>); <italic>Seneca County</italic>: Willard, V.1970, R. Lenczy (1, <named-content xmlns:xlink="http://www.w3.org/1999/xlink" content-type="dwc:institutional_code" xlink:type="simple">FMNH</named-content>); <italic>Westchester County</italic>: Yonkers, 29.III.1941 (1, <named-content xmlns:xlink="http://www.w3.org/1999/xlink" content-type="dwc:institutional_code" xlink:type="simple">FMNH</named-content>). <bold>South Carolina</bold>: <italic>Dorchester County</italic>: Francis Beidler Forest, 10 km NE Harleyville, bald cypress swamp, FIT, 1-9.V.1987, CNC656111, <abbrev xmlns:xlink="http://www.w3.org/1999/xlink" content-type="institution" xlink:title="Barcode of Life Datasystems" id="ABBRID0EQ4AG" xlink:type="simple">BOLD</abbrev> Proc ID CNCCT068-17 (1, <named-content xmlns:xlink="http://www.w3.org/1999/xlink" content-type="dwc:institutional_code" xlink:type="simple">CNC</named-content>); <italic>Orangeburg County</italic>: Orangeburg, The Methodist Oaks, 33.419 -80.858, Berlese wet leaf litter in wetland, 27.III.2010, J. &amp; S. Cornell (4, <named-content xmlns:xlink="http://www.w3.org/1999/xlink" content-type="dwc:institutional_code" xlink:type="simple">FMNH</named-content>). <bold>Texas</bold>: <italic>Houston County</italic>: 11 mi E Ratcliff, 24.IV.1976, A. Smetana, CNC656109, <abbrev xmlns:xlink="http://www.w3.org/1999/xlink" content-type="institution" xlink:title="Barcode of Life Datasystems" id="ABBRID0EF5AG" xlink:type="simple">BOLD</abbrev> Proc ID CNCCT064-17 (2, <named-content xmlns:xlink="http://www.w3.org/1999/xlink" content-type="dwc:institutional_code" xlink:type="simple">CNC</named-content>); <italic>Orange County</italic>: 3 mi NW Orange, 17.IV.1976, A. Smetana, CNC656108, <abbrev xmlns:xlink="http://www.w3.org/1999/xlink" content-type="institution" xlink:title="Barcode of Life Datasystems" id="ABBRID0ER5AG" xlink:type="simple">BOLD</abbrev> Proc ID CNCCT063-17 (1, <named-content xmlns:xlink="http://www.w3.org/1999/xlink" content-type="dwc:institutional_code" xlink:type="simple">CNC</named-content>); <italic>Trinity County</italic>: 12 mi SW Lufkin, 22.IV.1976, A. Smetana (1, <named-content xmlns:xlink="http://www.w3.org/1999/xlink" content-type="dwc:institutional_code" xlink:type="simple">CNC</named-content>); <italic>Tyler Co.</italic>: Kirby State Forest, 30.575 -94.417, ground level FIT, 9-30.III.2003, E. Riley (1, <named-content xmlns:xlink="http://www.w3.org/1999/xlink" content-type="dwc:institutional_code" xlink:type="simple">TAMU</named-content>).</p><!--PageBreak--></tp:treatment-sec><tp:treatment-sec sec-type="diagnosis" id="SECID0EK6AG"><title>Diagnosis.</title><p>
              <italic><tp:taxon-name><tp:taxon-name-part taxon-name-part-type="genus" reg="Hemiquedius">Hemiquedius</tp:taxon-name-part> <tp:taxon-name-part taxon-name-part-type="species" reg="infinitus">infinitus</tp:taxon-name-part></tp:taxon-name></italic> can be distinguished by a combination of the elytral disc without fine dense setae (Fig. <xref ref-type="fig" rid="F1">1C</xref>), pronotum with <abbrev xmlns:xlink="http://www.w3.org/1999/xlink" xlink:title="Pronotum Width" id="ABBRID0E66AG" xlink:type="simple">PW</abbrev>/<abbrev xmlns:xlink="http://www.w3.org/1999/xlink" xlink:title="Pronotum Length" id="ABBRID0EDABG" xlink:type="simple">PL</abbrev> ≥ 1.00 (Fig. <xref ref-type="fig" rid="F3">3B</xref>) and the indistinct or absent emargination of male sternite VIII (as in Fig. <xref ref-type="fig" rid="F1">1E</xref>). <italic><tp:taxon-name><tp:taxon-name-part taxon-name-part-type="genus" reg="Hemiquedius">Hemiquedius</tp:taxon-name-part> <tp:taxon-name-part taxon-name-part-type="species" reg="infinitus">infinitus</tp:taxon-name-part></tp:taxon-name></italic> and <italic><tp:taxon-name><tp:taxon-name-part taxon-name-part-type="genus" reg="Hemiquedius">H.</tp:taxon-name-part> <tp:taxon-name-part taxon-name-part-type="species" reg="castoris">castoris</tp:taxon-name-part></tp:taxon-name></italic> cannot be distinguished by their CO1 barcodes.</p><fig id="F3" position="float" orientation="portrait"><label>Figure 3.</label><caption><p>Pronotum shape in <italic><tp:taxon-name><tp:taxon-name-part taxon-name-part-type="genus" reg="Hemiquedius">Hemiquedius</tp:taxon-name-part></tp:taxon-name></italic> species (n = 10, 5 of each sex): <italic><tp:taxon-name><tp:taxon-name-part taxon-name-part-type="genus" reg="Hemiquedius">Hemiquedius</tp:taxon-name-part> <tp:taxon-name-part taxon-name-part-type="species" reg="castoris">castoris</tp:taxon-name-part></tp:taxon-name></italic> Brunke and Smetana <bold>(A)</bold>; <italic><tp:taxon-name><tp:taxon-name-part taxon-name-part-type="genus" reg="Hemiquedius">H.</tp:taxon-name-part> <tp:taxon-name-part taxon-name-part-type="species" reg="infinitus">infinitus</tp:taxon-name-part></tp:taxon-name></italic> Brunke and Smetana <bold>(B)</bold> and <italic><tp:taxon-name><tp:taxon-name-part taxon-name-part-type="genus" reg="Hemiquedius">H.</tp:taxon-name-part> <tp:taxon-name-part taxon-name-part-type="species" reg="ferox">ferox</tp:taxon-name-part></tp:taxon-name></italic> (Casey) <bold>(C)</bold>.</p></caption><graphic xmlns:xlink="http://www.w3.org/1999/xlink" xlink:href="zookeys-702-027-g003.jpg" position="float" orientation="portrait" xlink:type="simple" id="oo_157664.jpg"/></fig></tp:treatment-sec><tp:treatment-sec sec-type="description" id="SECID0EADBG"><title>Description.</title><p>Measurements ♂ (n = 5): <abbrev xmlns:xlink="http://www.w3.org/1999/xlink" xlink:title="Head Width" id="ABBRID0EGDBG" xlink:type="simple">HW</abbrev>/<abbrev xmlns:xlink="http://www.w3.org/1999/xlink" xlink:title="Head Length" id="ABBRID0EKDBG" xlink:type="simple">HL</abbrev> 1.15–1.21; <abbrev xmlns:xlink="http://www.w3.org/1999/xlink" xlink:title="Pronotum Width" id="ABBRID0EODBG" xlink:type="simple">PW</abbrev>/<abbrev xmlns:xlink="http://www.w3.org/1999/xlink" xlink:title="Pronotum Length" id="ABBRID0ESDBG" xlink:type="simple">PL</abbrev> 1.00–1.05; <abbrev xmlns:xlink="http://www.w3.org/1999/xlink" xlink:title="Elytral Width" id="ABBRID0EWDBG" xlink:type="simple">EW</abbrev>/<abbrev xmlns:xlink="http://www.w3.org/1999/xlink" xlink:title="Elytral Length" id="ABBRID0E1DBG" xlink:type="simple">EL</abbrev> 0.92–0.95; <abbrev xmlns:xlink="http://www.w3.org/1999/xlink" xlink:title="Sutural Length" id="ABBRID0E5DBG" xlink:type="simple">ESut</abbrev>/<abbrev xmlns:xlink="http://www.w3.org/1999/xlink" xlink:title="Pronotum Length" id="ABBRID0ECEBG" xlink:type="simple">PL</abbrev> 0.72–0.79; <abbrev xmlns:xlink="http://www.w3.org/1999/xlink" xlink:title="Pronotum Width" id="ABBRID0EGEBG" xlink:type="simple">PW</abbrev>/<abbrev xmlns:xlink="http://www.w3.org/1999/xlink" xlink:title="Head Width" id="ABBRID0EKEBG" xlink:type="simple">HW</abbrev> 1.19–1.27; forebody length 5.24–5.53 mm.</p><p>Measurements ♀ (n = 5): <abbrev xmlns:xlink="http://www.w3.org/1999/xlink" xlink:title="Head Width" id="ABBRID0EQEBG" xlink:type="simple">HW</abbrev>/<abbrev xmlns:xlink="http://www.w3.org/1999/xlink" xlink:title="Head Length" id="ABBRID0EUEBG" xlink:type="simple">HL</abbrev> 1.17–1.21; <abbrev xmlns:xlink="http://www.w3.org/1999/xlink" xlink:title="Pronotum Width" id="ABBRID0EYEBG" xlink:type="simple">PW</abbrev>/<abbrev xmlns:xlink="http://www.w3.org/1999/xlink" xlink:title="Pronotum Length" id="ABBRID0E3EBG" xlink:type="simple">PL</abbrev> 1.00–1.04; <abbrev xmlns:xlink="http://www.w3.org/1999/xlink" xlink:title="Elytral Width" id="ABBRID0EAFBG" xlink:type="simple">EW</abbrev>/<abbrev xmlns:xlink="http://www.w3.org/1999/xlink" xlink:title="Elytral Length" id="ABBRID0EEFBG" xlink:type="simple">EL</abbrev> 0.91–0.94; <abbrev xmlns:xlink="http://www.w3.org/1999/xlink" xlink:title="Sutural Length" id="ABBRID0EIFBG" xlink:type="simple">ESut</abbrev>/<abbrev xmlns:xlink="http://www.w3.org/1999/xlink" xlink:title="Pronotum Length" id="ABBRID0EMFBG" xlink:type="simple">PL</abbrev> 0.75–0.77; <abbrev xmlns:xlink="http://www.w3.org/1999/xlink" xlink:title="Pronotum Width" id="ABBRID0EQFBG" xlink:type="simple">PW</abbrev>/<abbrev xmlns:xlink="http://www.w3.org/1999/xlink" xlink:title="Head Width" id="ABBRID0EUFBG" xlink:type="simple">HW</abbrev> 1.21–1.27; forebody length 5.30–5.87 mm.</p><p>Extremely similar to <italic><tp:taxon-name><tp:taxon-name-part taxon-name-part-type="genus" reg="Hemiquedius">H.</tp:taxon-name-part> <tp:taxon-name-part taxon-name-part-type="species" reg="castoris">castoris</tp:taxon-name-part></tp:taxon-name></italic> and differing only in the following: elytral disc without fine dense setae (Fig. <xref ref-type="fig" rid="F1">1C</xref>); scutellum with shallow microsculpture in small fragments or with, at most, entire disc except margins with shallow meshed microsculpture; head not sexually dimorphic; pronotum slightly more elongate on average (Fig. <xref ref-type="fig" rid="F3">3B</xref>); paramere more strongly constricted at base forming a more rounded lobe (Fig. <xref ref-type="fig" rid="F2">2G</xref>).</p></tp:treatment-sec><tp:treatment-sec sec-type="etymology" id="SECID0ERGBG"><title>Etymology.</title><p>The species epithet means unbounded in Latin and refers to the occurrence of this species in a variety of wetland habitats, though not inside the lodges of beavers or muskrats.</p></tp:treatment-sec><tp:treatment-sec sec-type="distribution" id="SECID0EWGBG"><title>Distribution.</title><p>Figure <xref ref-type="fig" rid="F4">4</xref>. This species is currently known from a wide area of eastern North America: southern Ontario and Quebec, south to the Florida panhandle, west to Texas and north to northern Michigan. Its distribution corresponds well with that of the eastern deciduous forest. All data from <xref ref-type="bibr" rid="B21">Smetana (1971a)</xref> can technically be associated with this species except two specimens from peninsular Florida and two from Quebec, with setose elytra.</p></tp:treatment-sec><tp:treatment-sec sec-type="Bionomics" id="SECID0EEHBG"><title>Bionomics.</title><p>Specimens have been collected from a variety of wetland edge habitats ranging from open eutrophic ponds to shaded vernal forest pools.</p></tp:treatment-sec><tp:treatment-sec sec-type="comments" id="SECID0EJHBG"><title>Comments.</title><p>
              <italic><tp:taxon-name><tp:taxon-name-part taxon-name-part-type="genus" reg="Hemiquedius">Hemiquedius</tp:taxon-name-part> <tp:taxon-name-part taxon-name-part-type="species" reg="infinitus">infinitus</tp:taxon-name-part></tp:taxon-name></italic> is most similar to <italic><tp:taxon-name><tp:taxon-name-part taxon-name-part-type="genus" reg="Hemiquedius">H.</tp:taxon-name-part> <tp:taxon-name-part taxon-name-part-type="species" reg="castoris">castoris</tp:taxon-name-part></tp:taxon-name></italic> but can be easily distinguished based on the lack of fine dense setae on the elytral disc. The genitalia of these two species are extremely similar, variable and only differ by the shape of the paramere. At present <italic><tp:taxon-name><tp:taxon-name-part taxon-name-part-type="genus" reg="Hemiquedius">H.</tp:taxon-name-part> <tp:taxon-name-part taxon-name-part-type="species" reg="infinitus">infinitus</tp:taxon-name-part></tp:taxon-name></italic> is not known to be sympatric with <italic><tp:taxon-name><tp:taxon-name-part taxon-name-part-type="genus" reg="Hemiquedius">H.</tp:taxon-name-part> <tp:taxon-name-part taxon-name-part-type="species" reg="ferox">ferox</tp:taxon-name-part></tp:taxon-name></italic> but may overlap with it in northern Florida.</p><fig id="F4" position="float" orientation="portrait"><label>Figure 4.</label><caption><p>Distribution of <italic><tp:taxon-name><tp:taxon-name-part taxon-name-part-type="genus" reg="Hemiquedius">H.</tp:taxon-name-part> <tp:taxon-name-part taxon-name-part-type="species" reg="castoris">castoris</tp:taxon-name-part></tp:taxon-name></italic> Brunke and Smetana, <italic><tp:taxon-name><tp:taxon-name-part taxon-name-part-type="genus" reg="Hemiquedius">Hemiquedius</tp:taxon-name-part> <tp:taxon-name-part taxon-name-part-type="species" reg="ferox">ferox</tp:taxon-name-part></tp:taxon-name></italic> (Casey), and <italic><tp:taxon-name><tp:taxon-name-part taxon-name-part-type="genus" reg="Hemiquedius">H.</tp:taxon-name-part> <tp:taxon-name-part taxon-name-part-type="species" reg="infinitus">infinitus</tp:taxon-name-part></tp:taxon-name></italic> Brunke and Smetana. White markers indicate state only records (placed at the centre of each state) in the absence of more detailed data.</p></caption><graphic xmlns:xlink="http://www.w3.org/1999/xlink" xlink:href="zookeys-702-027-g004.jpg" position="float" orientation="portrait" xlink:type="simple" id="oo_157665.jpg"/></fig></tp:treatment-sec><tp:treatment-sec><!--Section generated to contain objects referenced in tp:taxon-treatment.--><fig id="F1" position="float" orientation="portrait"><label>Figure 1.</label><caption><p>Habitus of <italic><tp:taxon-name><tp:taxon-name-part taxon-name-part-type="genus" reg="Hemiquedius">Hemiquedius</tp:taxon-name-part> <tp:taxon-name-part taxon-name-part-type="species" reg="castoris">castoris</tp:taxon-name-part></tp:taxon-name></italic> Brunke and Smetana (<bold>A</bold>); <italic><tp:taxon-name><tp:taxon-name-part taxon-name-part-type="genus" reg="Hemiquedius">H.</tp:taxon-name-part> <tp:taxon-name-part taxon-name-part-type="species" reg="castoris">castoris</tp:taxon-name-part></tp:taxon-name></italic>, elytra and scutellum (<bold>B</bold>); <italic><tp:taxon-name><tp:taxon-name-part taxon-name-part-type="genus" reg="Hemiquedius">H.</tp:taxon-name-part> <tp:taxon-name-part taxon-name-part-type="species" reg="infinitus">infinitus</tp:taxon-name-part></tp:taxon-name></italic> Brunke and Smetana, elytra and scutellum (<bold>C</bold>); <italic><tp:taxon-name><tp:taxon-name-part taxon-name-part-type="genus" reg="Hemiquedius">H.</tp:taxon-name-part> <tp:taxon-name-part taxon-name-part-type="species" reg="ferox">ferox</tp:taxon-name-part></tp:taxon-name></italic> (Casey), male sternite VIII (<bold>D</bold>); <italic><tp:taxon-name><tp:taxon-name-part taxon-name-part-type="genus" reg="Hemiquedius">H.</tp:taxon-name-part> <tp:taxon-name-part taxon-name-part-type="species" reg="castoris">castoris</tp:taxon-name-part></tp:taxon-name></italic>, male sternite VIII (<bold>E</bold>). Scale bars: 2 mm (<bold>A</bold>); 1 mm (<bold>B–E</bold>).</p></caption><graphic xmlns:xlink="http://www.w3.org/1999/xlink" xlink:href="zookeys-702-027-g001.jpg" position="float" orientation="portrait" xlink:type="simple" id="oo_157662.jpg"/></fig><fig id="F2" position="float" orientation="portrait"><label>Figure 2.</label><caption><p>
                  <italic><tp:taxon-name><tp:taxon-name-part taxon-name-part-type="genus" reg="Hemiquedius">Hemiquedius</tp:taxon-name-part> <tp:taxon-name-part taxon-name-part-type="species" reg="ferox">ferox</tp:taxon-name-part></tp:taxon-name></italic> (Casey) (<bold>A, B, E</bold>); <italic><tp:taxon-name><tp:taxon-name-part taxon-name-part-type="genus" reg="Hemiquedius">H.</tp:taxon-name-part> <tp:taxon-name-part taxon-name-part-type="species" reg="infinitus">infinitus</tp:taxon-name-part></tp:taxon-name></italic> Brunke and Smetana (<bold>C, D, G</bold>); and <italic><tp:taxon-name><tp:taxon-name-part taxon-name-part-type="genus" reg="Hemiquedius">H.</tp:taxon-name-part> <tp:taxon-name-part taxon-name-part-type="species" reg="castoris">castoris</tp:taxon-name-part></tp:taxon-name></italic> Brunke and Smetana (<bold>F</bold>). Aedeagus in parameral view (<bold>A, C</bold>), median lobe in lateral view (<bold>B, D</bold>), paramere (<bold>E</bold>), left portion of paramere with peg setae (<bold>F, G</bold>). Scale bars: 0.5 mm (<bold>A–E</bold>), 0.25 mm (<bold>F–G</bold>).</p></caption><graphic xmlns:xlink="http://www.w3.org/1999/xlink" xlink:href="zookeys-702-027-g002.jpg" position="float" orientation="portrait" xlink:type="simple" id="oo_157663.jpg"/></fig></tp:treatment-sec><ref-list><ref id="B21"><mixed-citation xmlns:xlink="http://www.w3.org/1999/xlink" xlink:type="simple">
          <person-group><name name-style="western"><surname>Smetana</surname><given-names>A</given-names></name></person-group> (<year>1971a</year>) <article-title>Revision of the tribe <tp:taxon-name><tp:taxon-name-part taxon-name-part-type="tribe">Quediini</tp:taxon-name-part></tp:taxon-name> of North America north of Mexico (<tp:taxon-name><tp:taxon-name-part taxon-name-part-type="order">Coleoptera</tp:taxon-name-part></tp:taxon-name>: <tp:taxon-name><tp:taxon-name-part taxon-name-part-type="family">Staphylinidae</tp:taxon-name-part></tp:taxon-name>). Memoirs of the Entomological Society of Canada No.</article-title> <volume>79</volume>: <fpage>1</fpage>–<lpage>303</lpage>. <ext-link xlink:type="simple" ext-link-type="doi" xlink:href="10.4039/entm10379fv">https://doi.org/10.4039/entm10379fv</ext-link></mixed-citation></ref></ref-list></tp:taxon-treatment>
